# Supplementary material for: Viral Metagenome-Based Precision Surveillance of Pig Population at Large Scale Reveals Viromic Signatures of Sample Types and Influence of Farming Management on Pig Virome
Source: mSystems. 2021 Jun 8;6(3):e00420-21. doi: 10.1128/mSystems.00420-21 (PMC8269232; doi:10.1128/mSystems.00420-21)
Supplement: DATA SET S1 [file msystems.00420-21-sd001.xlsx]

## Sheet: Sheet1
Dataset S1* Summary of Illumina sequencing and virus annotation
Farm ID	CR#	HR#	RHR#	VLR#	RL	HR/CR(%)	RHR/CR(%)	VLR/CR(%)
AH01	17600000	141218	17458782	7113130	125	0.008	0.992	0.404
BJ01	17600000	73930	17526070	4295067	125	0.004	0.996	0.244
CQ01	17600000	93368	17506632	3988033	125	0.005	0.995	0.227
FJ01	17600000	712714	16887286	5695874	125	0.04	0.96	0.324
GD01	17600000	223440	17376560	3686139	125	0.013	0.987	0.209
GD02	17600000	94102	17505898	3332372	125	0.005	0.995	0.189
GD03	15306830	146846	15159984	1256442	125	0.01	0.99	0.082
GX01	17600000	185350	17414650	1997357	125	0.011	0.989	0.113
GX02	17600000	204914	17395086	4384044	125	0.012	0.988	0.249
GX03	17600000	180124	17419876	4011169	125	0.01	0.99	0.228
GX04	17600000	197384	17402616	4481672	125	0.011	0.989	0.255
GX05	17600000	1770844	15829156	1048811	125	0.101	0.899	0.06
GZ01	17600000	11062	17588938	4322606	125	0.001	0.999	0.246
GZ02	17600000	20630	17579370	4163178	125	0.001	0.999	0.237
GZ03	17600000	52230	17547770	2884470	125	0.003	0.997	0.164
GZ04	17600000	38366	17561634	3312630	125	0.002	0.998	0.188
HeB01	17600000	171304	17428696	5388486	125	0.01	0.99	0.306
HeB02	17600000	201172	17398828	1602009	125	0.011	0.989	0.091
HeB03	17600000	7652	17592348	3233227	125	0	1	0.184
HeB04	17600000	28386	17571614	4431071	125	0.002	0.998	0.252
HeN01	17600000	156298	17443702	1977404	125	0.009	0.991	0.112
HLJ01	17600000	139828	17460172	2353225	125	0.008	0.992	0.134
HuB01	17600000	23668	17576332	5326702	125	0.001	0.999	0.303
HuN01	17600000	250506	17349494	3761245	125	0.014	0.986	0.214
HuN02	17600000	64262	17535738	4376965	125	0.004	0.996	0.249
JL01	17600000	162368	17437632	1315194	125	0.009	0.991	0.075
JS01	17600000	57264	17542736	2206464	125	0.003	0.997	0.125
JX01	17600000	126930	17473070	2596393	125	0.007	0.993	0.148
LN01	17600000	400074	17199926	5000009	125	0.023	0.977	0.284
LN02	17600000	35544	17564456	5577526	125	0.002	0.998	0.317
NM01	17600000	176268	17423732	3077217	125	0.01	0.99	0.175
NM02	17600000	122150	17477850	3188571	125	0.007	0.993	0.181
NX01	17600000	14368	17585632	2954233	125	0.001	0.999	0.168
NX02	17600000	129160	17470840	3704642	125	0.007	0.993	0.21
SC01	17600000	40412	17559588	650070	125	0.002	0.998	0.037
SC02	17600000	94862	17505138	2776942	125	0.005	0.995	0.158
SD01	17600000	224584	17375416	1450875	125	0.013	0.987	0.082
SD02	17600000	192242	17407758	4087813	125	0.011	0.989	0.232
SH01	17600000	246060	17353940	4083091	125	0.014	0.986	0.232
SX01	17600000	68620	17531380	5413352	125	0.004	0.996	0.308
SX02	17600000	165642	17434358	2580535	125	0.009	0.991	0.147
TJ01	17600000	59536	17540464	6237303	125	0.003	0.997	0.354
YN01	17600000	32632	17567368	3076119	125	0.002	0.998	0.175
YN02	17600000	60330	17539670	3076481	125	0.003	0.997	0.175
ZJ01	17600000	53396	17546604	6342265	125	0.003	0.997	0.36
Average	17549041	170045	17378995	3595965	125	0.01	0.99	0.205
*: CR#, clean reads number; HR#, reads number of host; RHR#, host-removed reads number; VLR#, virus-like reads number, RL, reads length in bp.
