# Supplementary material for: Viral Metagenome-Based Precision Surveillance of Pig Population at Large Scale Reveals Viromic Signatures of Sample Types and Influence of Farming Management on Pig Virome
Source: mSystems. 2021 Jun 8;6(3):e00420-21. doi: 10.1128/mSystems.00420-21 (PMC8269232; doi:10.1128/mSystems.00420-21)
Supplement: DATA SET S2 [file msystems.00420-21-sd002.xlsx]

## Sheet: Sheet1
Dataset S2*. Details of dataset used in this study to assess the Pigs_VIRES virome.
Group	Identifier	SRA_Accession	Host	Sample type	Health status	Country	Collection_date	Instrument	Strategey	Selection	Reference
Pigs_Other	USA_Pigs_2010	SRA030664	Piglets	Stools	Diarrhea, healthy	USA	2010	454 GS FLX Titanium	Amplicon	Random PCR	Shan et al.J Virol 85, 11697-11708 (2011)
	SWE_Pigs_2016	SRP076383	Pigs	Lymph nodes	PMWS, healty	Sweden	1993, 2004	454 GS FLX	Other	Random PCR	Blomström et al. PloS one 11, e0166863 (2016)
	SWE_Pigs_2016	PRJEB11519	Piglets	Intestinal tissue and contents	Diarrhea	Sweden	2011-2012	Ion Torrent Proton	WGS	Random PCR	Karlsson et al. PLOS One 11, e0151481 (2016)
	CHN_Pigs_2018	SRX2901706	Piglets	Sera, nasal swabs	Acute respiratory diseases	China	2016	Illumina HiSeq 4000	WGS	PCR	Qin et al. Sci Rep 8, 13341 (2018)
Bovine	CHN_Takins_2018	SRP126473	Takins	Feces	NA	China	2013	Illumina HiSeq 2500	WGS	Random PCR	Guan et al. Virology 521, 77-91 (2018)
	CHN_Goats_2019	SRX3235902	Cattle	Plasma	NA	China	2016	Illumina MiSeq	WGS	Random	Wang et al. Virol J 15, 11 (2018)
	CAN_Cattle_2018	SRP157955	Cattle	Deep nasal swabs	Respiratory disease, healthy	Canada	2015-2016	Illumina MiSeq	WGS	Random PCR	Zhang et al. Transbound Emerg Dis 66, 1379-1386 (2019)
	CAN_Cattle_2019	SRR7985011	Goats	Sera	Healthy	China	2016	Illumina HiSeq 2500	Amplicon	Random PCR	Yang et al. Virology 529, 234-245 (2019)
Avians	IND_Ducks_2016	SRP066527	Ducks	Cloacal swabs	NA	India	2014	Illumina MiSeq	RNA-Seq	Random	Fawaz et al. Gut Pathog 8, 30 (2016)
	USA_Birds_2015	SRP033198	Broilers, birds	Intestinal tracts	Respiratory and enteric maladies	USA	NA	Ion Torrent PGM	Other	Random PCR	Day et al. PLOS One 10, e0117210 (2015)
	USA-HUN_Broilers_2016	SRX380376, SRX380436-SRX380441	Broilers	Cloacal and intestinal samples	Diarrhea	Hungary, USA	2013	Ion Torrent PGM	Other	Random	Boros et al. Virology 489, 63-74 (2016)
Humans	USA_Human_2015	SRP058399	Human	Feces	Healthy	USA	2010-2013	Illumina MiSeq	WGS	Random	Lim et al. Nat Med 21, 1228-1234 (2015)
	USA_Human_2018	SRP124915	Human	Feces	Healthy	Venezuela	2015	Illumina MiSeq	WGS	Other	Siqueira et al. Nat Commun 9, 4270 (2018).
*: NA, not available.
