# Supplementary material for: Viral Metagenome-Based Precision Surveillance of Pig Population at Large Scale Reveals Viromic Signatures of Sample Types and Influence of Farming Management on Pig Virome
Source: mSystems. 2021 Jun 8;6(3):e00420-21. doi: 10.1128/mSystems.00420-21 (PMC8269232; doi:10.1128/mSystems.00420-21)
Supplement: DATA SET S3 [file msystems.00420-21-sd003.xlsx]

## Sheet: Sheet1
Dataset S3* Overvew of reads number per viral family per farm.
Virus classification by host	Viral genome composition	Viral Family	AH01	BJ01	CQ01	FJ01	GD01	GD02	GD03	GX01	GX02	GX03	GX04	GX05	GZ01	GZ02	GZ03	GZ04	HeB01	HeB02	HeB03	HeB04	HeN01	HLJ01	HuB01	HuN01	HuN02	JL01	JS01	JX01	LN01	LN02	NM01	NM02	NX01	NX02	SC01	SC02	SD01	SD02	SH01	SX01	SX02	TJ01	YN01	YN02	ZJ01
Eukaryotic virus	ssRNA(+)	Arteriviridae	2774	0	0	9899	0	0	0	0	0	0	0	0	0	0	2	0	555	0	28	0	10	46	23	77	0	0	0	6	0	0	454	41	0	0	0	0	19	2	0	949	1187	157	0	0	0
Eukaryotic virus	ssRNA(+)	Astroviridae	19793	9058	6566	10975	12275	8788	7709	69252	9911	150391	6208	20179	4785	10780	9303	31840	9379	15245	1855	33898	13582	142032	15005	93814	10936	23282	4545	1184	16407	8889	31396	56371	22754	11786	1255	2692	723	5293	159	8965	1539	8545	17532	171331	7790
Eukaryotic virus	ssRNA(+)	Betaflexiviridae	0	0	0	0	0	0	0	0	0	0	0	0	0	0	0	0	0	0	0	0	0	0	0	0	0	0	0	0	0	0	0	0	0	0	0	0	0	0	0	0	2	0	2	0	0
Eukaryotic virus	ssRNA(+)	Caliciviridae	664	1	1	233	76	99	401	870	1	523	477	288	0	1	194	53	49	1606	63	602	153	50632	38	624	13	586	1	39	25	42	1379	1452	123	6	26	0	18	1	0	35	8	7	96	29121	131
Eukaryotic virus	ssRNA(+)	Closteroviridae	3	0	20	0	0	0	0	0	0	0	1	0	0	4	0	1	0	10	0	0	53	6	0	2	0	0	0	0	0	0	0	28	2	0	0	0	0	0	0	0	0	0	15	0	0
Eukaryotic virus	ssRNA(+)	Coronaviridae	15	1	34	38	2	0	1	1	0	37	121	0	35	18	2	507	3	1	55	36	8	3080	23	196	13	6	4	9	16	3	444	27	3	26	0	2	28	0	38	5	1	12	589	2	33
Eukaryotic virus	ssRNA(+)	Dicistroviridae	0	0	0	0	0	0	0	0	2347	2	0	22	0	0	0	0	0	0	0	0	0	0	0	0	0	0	0	0	0	0	0	8	0	0	0	0	1	0	0	3	0	0	13	0	0
Eukaryotic virus	ssRNA(+)	Flaviviridae	0	0	730	0	0	0	0	0	0	6	0	0	58	0	29	87	0	0	5	6	12	0	9	13	2	0	0	0	0	0	18931	2	91	54	0	2	0	0	0	0	0	2	1	0	3
Eukaryotic virus	ssRNA(+)	Iflaviridae	1	0	0	39	0	0	0	0	500	2	0	0	0	1	0	5	0	0	3847	234	51	0	0	112	0	0	0	2	0	0	0	0	463	0	0	0	0	0	1	0	0	33	2838	737	0
Eukaryotic virus	ssRNA(+)	Luteoviridae	0	0	130	0	0	0	0	0	0	0	0	0	0	0	0	0	0	0	0	0	0	0	0	0	0	0	0	0	0	0	0	0	0	0	0	165	0	0	0	0	0	0	0	0	0
Eukaryotic virus	ssRNA(+)	Narnaviridae	0	0	0	0	0	0	0	0	0	0	0	0	0	0	0	0	0	0	0	1	0	0	0	0	0	0	0	0	0	0	0	0	0	0	0	0	0	0	0	0	0	0	0	0	0
Eukaryotic virus	ssRNA(+)	Nodaviridae	0	0	2	0	0	0	0	0	0	0	0	0	0	0	0	0	0	0	0	0	0	1	0	0	0	0	0	0	0	0	7	0	0	0	0	0	0	0	0	0	0	0	0	0	0
Eukaryotic virus	ssRNA(+)	Picornaviridae	6925	44	3987	102	1915	2966	5817	7785	5728	19952	28102	25957	583	2366	15502	27767	3471	4843	154	24117	48724	4123	262	11209	390	3232	694	1013	947	1037	8279	12233	1911	1661	305	80	124	63	326	564	792	491	8734	177665	21200
Eukaryotic virus	ssRNA(+)	Polycipiviridae	0	0	0	0	0	0	0	0	0	0	0	363	0	0	0	0	0	0	0	0	0	0	0	0	0	0	0	0	0	0	0	0	0	0	0	0	0	0	0	0	0	0	0	0	0
Eukaryotic virus	ssRNA(+)	Tobaniviridae	456	23	789	1617	60734	46916	72940	36	17380	84	122	8504	358	1437	4445	5630	22742	7454	621	254	7234	34444	166	3803	1097	4820	6586	2002	7308	393	373081	18398	13013	35601	3126	28644	867	507	109	7908	1871	26572	24264	375887	117
Eukaryotic virus	ssRNA(+)	Tymoviridae	0	0	0	0	0	0	0	0	0	0	0	0	0	0	0	0	0	0	0	0	0	0	0	0	0	0	0	0	0	0	0	70	0	0	0	0	0	0	0	0	0	0	0	0	0
Eukaryotic virus	ssRNA(+)	Virgaviridae	1	55	20	27	4	0	0	8	191	0	27	58	0	9	21	390	0	14	13	122	163	10	1	10	0	66	0	10	0	0	56	0	3	0	0	6	641	10	5	0	6	5	4	8	0
Eukaryotic virus	ssRNA(-)	Chuviridae	0	0	112	0	0	0	0	0	0	0	0	0	0	0	0	0	0	0	0	0	0	0	0	0	0	0	0	0	0	0	0	0	0	0	0	127	0	0	0	0	0	0	0	0	0
Eukaryotic virus	ssRNA(-)	Mymonaviridae	0	0	0	0	0	0	0	0	0	0	0	0	0	0	0	0	0	0	0	0	0	0	0	0	0	0	0	0	0	0	4	0	0	0	0	0	0	0	0	0	0	0	0	0	0
Eukaryotic virus	ssRNA(-)	Paramyxoviridae	0	0	0	0	0	0	0	0	0	0	0	0	0	0	0	0	0	0	0	0	0	0	0	0	0	0	0	0	0	0	89	4	0	0	0	0	0	0	0	0	0	0	0	0	0
Eukaryotic virus	ssRNA(-)	Pneumoviridae	0	0	0	0	0	0	0	0	0	0	0	0	0	0	0	0	0	0	0	0	0	0	0	0	0	0	0	0	0	0	0	82	0	0	0	0	0	0	0	0	0	0	0	0	0
Eukaryotic virus	ssRNA(-)	Rhabdoviridae	0	0	27	0	0	0	0	0	0	0	0	0	0	0	0	0	0	0	0	0	0	0	0	0	0	0	0	0	0	0	2	0	0	0	1	49	0	0	0	0	65	0	0	0	0
Eukaryotic virus	ssRNA(±)	Retroviridae	26019	5385	3445	113349	8277	14641	1363	22434	1599	58311	2118	23471	1151	238	1630	2005	828	2007	4871	522	1399	27738	1177	8281	897	7239	33809	13093	18730	19533	7335	6143	749	3758	4188	1570	5373	718	7020	7128	5644	1593	878	1887	24470
Eukaryotic virus	dsRNA	Endornaviridae	0	0	0	0	0	0	0	0	0	0	0	0	0	0	0	0	0	0	0	0	0	0	0	0	0	0	0	0	0	0	0	0	98	0	0	0	0	0	0	0	0	0	0	0	0
Eukaryotic virus	dsRNA	Partitiviridae	3	4	17	0	0	0	0	51	1	0	0	6	0	0	11	9	1	59	8	5	65	0	0	5	0	4	0	8	0	0	45	1	0	843	330	814	4	4	0	0	14	0	69	1	5
Eukaryotic virus	dsRNA	Reoviridae	497	104334	14040	453	2458	0	10312	368	1748	951	17572	21899	437	3028	7332	263746	23272	836316	0	356	185	464	0	284	0	18123	172	45278	873	521	790	357	161562	168447	4642	8751	7257	14299	8025	3662	42544	412	589	16856	365
Eukaryotic virus	dsRNA	Totiviridae	0	0	0	1	0	0	0	0	0	0	0	0	0	0	0	1	0	28	0	0	0	0	0	0	0	0	0	0	0	0	0	9	341	1	0	0	0	0	0	0	0	0	0	0	0
Eukaryotic virus	dsRNA	Picobirnaviridae	136	3	18654	14	2189	1390	3397	748	3743	767	231	1565	31	2884	79860	72318	27917	31619	32	64	73	1054	24	621	28	8305	135	201	259	279	671	1133	25937	34694	541	2654	344	146	57	673	2637	11	4417	14110	83
Eukaryotic virus	ssDNA	Anelloviridae	6362	2357	6104	1025	2322	29771	160565	40752	1192	2697	1379	409	53937	8064	2135	3041	9794	203974	30383	811	131774	134	451	67918	3288	100419	621	27648	1667	1698	2882	2992	6816	2711	99381	170120	21024	1391	538	9019	18823	1298	12474	11689	535
Eukaryotic virus	ssDNA	Bacilladnaviridae	0	0	0	0	0	0	2	0	0	0	0	0	0	0	0	0	0	0	0	0	0	0	0	0	0	2	0	8	0	0	0	0	0	0	0	0	0	0	0	0	1	0	0	0	0
Eukaryotic virus	ssDNA	Circoviridae	9547	8989	164912	3751	27652	18105	40378	107327	226391	23567	7121	53585	601912	82843	33595	22871	15130	34923	36085	5860	22292	19406	1719	45688	51826	66424	44193	12433	46527	2768	17781	10189	42329	184760	3234	43824	17912	5902	1951	132988	34257	2626	91784	180105	9938
Eukaryotic virus	ssDNA	Cruciviridae	0	0	0	0	0	0	0	0	0	0	0	0	0	0	0	0	0	0	0	0	0	0	0	0	0	6	13	0	4	0	2	0	0	0	4	4	40	0	0	0	8	0	0	0	0
Eukaryotic virus	ssDNA	Geminiviridae	0	0	141	1	0	191	0	0	0	0	0	3	0	6	7	2	22	2	9	0	0	0	0	1	0	0	0	0	0	0	2	0	0	0	0	0	0	0	0	2	1	0	0	3	0
Eukaryotic virus	ssDNA	Genomoviridae	103438	416	1227	385	562	465	3541	9616	5780	36827	162	19712	27	10212	894	5562	322	797	841	1254	6083	882	32	15012	12504	3579	3311	404	501	130	4440	127	487	14151	2017	5424	2749	19786	849	49	1966	2615	270391	92300	111274
Eukaryotic virus	ssDNA	Parvoviridae	6450557	3657596	2900825	3839672	2686910	2211219	184315	75277	3285291	2417444	3643882	31705	2746909	2716298	2223092	1688967	5024900	35311	2887391	2811392	528812	870242	4827812	3055036	4009342	568769	1452819	1572365	3788674	5236732	1273550	2897234	1842635	1953488	7606	2123195	1059733	3593035	3905868	5024075	1847631	5806791	1770866	90837	5644307
Eukaryotic virus	ssDNA	Smacoviridae	11894	82947	17678	33553	1938	894	2821	18166	77987	88326	6767	12876	19079	58861	21582	44018	6372	34325	8946	26183	7891	39991	3396	30997	29623	10195	9823	6369	3188	6849	14092	3365	120938	36954	48658	10639	2771	33004	527	2215	142763	100932	64137	47011	2523
Eukaryotic virus	dsDNA	Adenoviridae	256	137	173	88	635	72	54	179	581	49	246	239	55	44	23	221	229	536	92	60	318	281	259	736	6933	99	3208	498	629	174	147	197	14	105	2229	95	165	98	29	83	48	22	2869	2575	60
Eukaryotic virus	dsDNA	Ascoviridae	2	3	0	4	3	11	19	6	21	22	24	2	302	4	1	109	129	19	18	40	7	82	78	29	53	250	6	85	46	11	10	258	395	0	15	9	24	18	35	7	4	28	37	22	6
Eukaryotic virus	dsDNA	Baculoviridae	33	75	22	300	38	38	58	52	227	6	243	106	326	95	47	560	162	126	66	210	46	352	107	58	74	462	199	129	76	30	87	305	754	10	46	63	1205	57	53	36	96	180	344	86	33
Eukaryotic virus	dsDNA	Caulimoviridae	6	0	0	0	0	0	0	0	0	0	0	0	6	0	0	0	0	0	0	2	4	0	0	0	0	2	0	0	0	1	2	0	0	0	0	6	0	0	0	0	8	0	0	1	0
Eukaryotic virus	dsDNA	Herpesviridae	472	1928	111	645	131	324	401	124	464	23792	785	441	147	220	70	722	616	274	265	18456	680	1246	4723	816	9464	2530	369	943	2196	263	2254	580	377	559	90	89	1057	182	1071	175	403	1388	5292	46729	499
Eukaryotic virus	dsDNA	Hytrosaviridae	3	2	2	0	0	0	0	111	1	0	12	0	1	0	0	0	2	0	1676	31	0	0	5	0	0	0	0	28	2	2	8	254	0	5	2	0	0	0	4	0	5	1	5	0	0
Eukaryotic virus	dsDNA	Iridoviridae	837	19	84	30	4993	4034	693	44	864	691	135	138	200	39	618	972	1484	90	110	49	385	90	153	1311	120	504	893	81	308	75	321	97	486	23	83	90	253	144	128	24	70	649	502	7864	81
Eukaryotic virus	dsDNA	Nanoviridae	44	1	431	2	32980	8070	9880	1018	480	16	229	104	15792	8757	84	755	31	29930	0	23	147	4	14	51	344	91	38	66	260	2	274	0	372	6086	924	28	3871	65	30	0	251	3036	622	854	2
Eukaryotic virus	dsDNA	Nimaviridae	2	0	0	0	6	0	0	1	0	0	0	1	0	1	15	40	0	0	4	0	0	3	0	0	2	0	1	0	0	0	0	0	123	17	1	394	472	2	0	0	0	0	1	0	1
Eukaryotic virus	dsDNA	Nudiviridae	1	0	0	0	0	0	0	0	0	0	0	0	0	0	0	0	0	0	383	0	0	0	2	0	0	0	0	0	0	0	6	0	0	0	0	0	0	0	0	0	0	0	0	0	0
Eukaryotic virus	dsDNA	Papillomaviridae	2	0	1	0	0	0	0	2	0	0	0	1	0	0	1	1	0	2	13	0	836	0	8	2	2	70	2	2	0	1	337	21	2	158	12	1782	158	0	0	68	94	1	1	0	2
Eukaryotic virus	dsDNA	Phycodnaviridae	33	35	22	24	7	6	3	25	95	8	124	200	49	127	31	73	9	9	22	35	53	37	21	56	10	131	44	35	29	47	44	18	35	35	68	94	50	43	6	370	27	26	592	43	74
Eukaryotic virus	dsDNA	Polydnaviridae	0	2	0	8	0	0	0	0	0	0	0	0	0	0	0	0	5	3	0	0	12	6	0	0	0	0	10	7	0	1	0	0	0	0	0	2	1	4	0	1	6	0	0	0	2
Eukaryotic virus	dsDNA	Polyomaviridae	239	513	948	106	7760	6754	5291	397	124	551	510	135	37	50	115	220	73	62	642	394	4329	284	73296	110	604	319	80	66	2430	226	1383	894	254	106	206	165	1961	595	138	42	115	24229	404	49585	238
Bacteriophage	ssRNA(+)	Leviviridae	94	1	0	0	0	0	0	132	102	727	0	96	0	0	0	0	0	2	0	0	0	36	0	0	0	0	1	0	0	0	10	5	0	0	0	21	0	0	0	0	0	2	35	4	260
Bacteriophage	dsRNA	Cystoviridae	0	0	0	0	0	0	0	12	0	0	0	0	0	0	0	0	0	0	0	0	0	0	0	0	0	0	0	0	0	0	0	45	0	0	0	0	0	0	0	0	0	0	0	0	0
Bacteriophage	ssDNA	Inoviridae	15846	719	26210	472789	5235	11679	1502	49602	7078	9914	2837	11764	90240	72797	25078	49753	3571	4186	6542	11269	12234	24381	1452	16058	1641	7978	6369	8640	979	3383	4076	1591	18668	94223	193029	10760	12331	11489	526	2621	5892	3767	38938	13493	9237
Bacteriophage	ssDNA	Microviridae	353796	152623	555917	1187051	395171	622118	380765	1018829	326715	679344	329151	233023	753429	1054093	308422	708059	123415	104098	141813	254861	179465	687300	67700	225803	128514	330536	155202	664782	128997	114568	194685	57745	541748	301163	128219	145609	65412	35893	30593	106796	198605	68604	483948	516210	267333
Bacteriophage	dsDNA	Ackermannviridae	1245	35	37	4246	745	148	77	386	365	4765	354	39810	12	12	47	198	74	275	78	472	203	213	32	1167	39	31	39	38	89269	1556	22895	6770	137	186	58	40	210	23	26	7648	1105	210	248	174	155
Bacteriophage	dsDNA	Corticoviridae	0	0	0	0	0	0	0	0	0	0	0	0	0	0	0	0	0	6	0	0	0	13	0	0	0	0	0	0	0	0	3	0	0	0	0	0	0	0	0	0	0	2	0	0	0
Bacteriophage	dsDNA	Herelleviridae	8178	1593	23277	467	2063	988	1482	13663	4351	1218	2863	19720	549	1586	7459	3229	529	327	1881	20259	16203	2070	415	1641	853	647	3278	1533	504	629	1301	673	1154	2644	17667	7494	2894	874	1518	254	3721	1288	6999	3955	26529
Bacteriophage	dsDNA	Myoviridae	16285	453442	70418	11904	29930	146068	102877	25315	21448	29653	12909	64107	4411	3946	17830	11837	2771	29169	7738	38317	357764	28059	112128	6761	21993	8508	54779	21007	234440	100491	433346	4381	10751	45972	6686	13507	28794	26246	37883	4281	64811	6611	12339	40852	30187
Bacteriophage	dsDNA	Podoviridae	46276	206326	78109	27178	119074	87375	76845	142086	81905	149319	70610	154663	17499	21273	32719	41722	61925	66030	26474	1017017	75600	125084	185445	33468	18380	26160	203130	123386	524252	26095	389300	35791	38112	658942	36586	126701	62388	142253	42802	78883	133510	46358	61859	674545	69413
Bacteriophage	dsDNA	Siphoviridae	79586	24062	104256	35569	211251	135929	221488	70221	216174	129877	62988	263145	11880	35698	19405	48702	46726	196926	104512	140632	537759	146755	240204	103989	82369	26416	192183	91749	163528	64707	259238	32642	23004	26047	43658	39535	160975	207598	55304	36217	32682	134880	85404	170874	134141
Bacteriophage	dsDNA	Tectiviridae	18523	28511	4269	2299	8062	9704	2202	2203	8223	107581	15439	5963	5235	4740	1519	9143	4310	10701	3383	1805	20837	60815	1300	4183	62949	198424	19802	54674	5447	34267	2942	4171	10137	1580	6832	10031	12004	1369	1186	9296	13070	14700	10290	56987	7319
Archaeal virus	dsDNA	Ampullaviridae	0	0	0	645	0	0	1	0	0	0	0	0	0	0	0	0	0	0	0	0	0	0	0	0	0	0	0	0	0	0	0	0	0	0	0	0	0	0	0	0	0	0	0	0	0
Archaeal virus	dsDNA	Bicaudaviridae	11	4	0	1	0	13	26	135	3	111	5	197	38	1	3	2	13	0	7	37	145	6	1	3	8	13	0	62	6	2	9	13	12	34	0	0	2	56	0	19	6	352	6	46	2
Archaeal virus	dsDNA	Fuselloviridae	45	4	0	0	0	796	23	43	0	67	1	74	0	0	0	0	0	0	5	36	0	1	0	0	8	11	0	23	1	0	458	11	0	421	0	0	123	3	2	0	5	344	0	531	0
Archaeal virus	dsDNA	Rudiviridae	5	4	446	0	0	13	748	135	1	4	1	197	38	1	0	0	0	0	5	36	0	3	0	1	8	1	0	23	1	1	100	89	0	34	0	0	2	3	2	18	0	45	0	12	0
Archaeal virus	dsDNA	Sphaerolipoviridae	0	0	0	0	0	0	2	0	0	0	0	0	0	0	0	0	0	0	0	0	0	0	0	0	0	0	0	0	0	0	0	0	0	0	0	0	0	0	0	0	0	0	0	0	0
*: Viruses with no classification at the family level were not included in this table.
