# Supplementary material for: Viral Metagenome-Based Precision Surveillance of Pig Population at Large Scale Reveals Viromic Signatures of Sample Types and Influence of Farming Management on Pig Virome
Source: mSystems. 2021 Jun 8;6(3):e00420-21. doi: 10.1128/mSystems.00420-21 (PMC8269232; doi:10.1128/mSystems.00420-21)
Supplement: DATA SET S4 [file msystems.00420-21-sd004.xlsx]

## Sheet: Sheet1
Dataset S4* Overview of reads number of genus level cluster per body sample.
Viral host	Taxonomic assignment	Cluster name	AH01-Pharynx	BJ01-Pharynx	CQ01-Pharynx	FJ01-Pharynx	GD01-Pharynx	GD02-Pharynx	GD03-Pharynx	GX01-Pharynx	GX02-Pharynx	GX03-Pharynx	GX04-Pharynx	GX05-Pharynx	GZ01-Pharynx	GZ02-Pharynx	GZ03-Pharynx	GZ04-Pharynx	HeB01-Pharynx	HeB02-Pharynx	HeB03-Pharynx	HeB04-Pharynx	HeN01-Pharynx	HLJ01-Pharynx	HuB01-Pharynx	HuN01-Pharynx	HuN02-Pharynx	JL01-Pharynx	JS01-Pharynx	JX01-Pharynx	LN01-Pharynx	LN02-Pharynx	NM01-Pharynx	NM02-Pharynx	NX01-Pharynx	NX02-Pharynx	SC01-Pharynx	SC02-Pharynx	SD01-Pharynx	SD02-Pharynx	SH01-Pharynx	SX01-Pharynx	SX02-Pharynx	TJ01-Pharynx	YN01-Pharynx	YN02-Pharynx	ZJ01-Pharynx	AH01-Anal	BJ01-Anal
Eukaryotic virus	Adenoviridae;Mastadenovirus	Ad;Ma	0	0	0	0	0	0	0	0	0	0	6	0	0	0	1	1	0	0	4	0	0	0	0	11	4	0	0	0	0	0	0	0	0	1	8	0	0	0	0	0	0	0	18	0	2	43	9
Eukaryotic virus	Adenoviridae;Unassigned	Ad;Un	0	0	0	0	0	0	0	0	0	0	0	0	0	0	0	0	0	0	0	0	0	0	0	0	0	0	0	0	0	0	0	0	0	0	0	0	0	0	0	0	0	0	0	0	0	0	0
Eukaryotic virus	Anelloviridae;Gyrovirus	An;Gy	0	0	0	0	0	0	0	0	0	0	0	0	0	0	0	0	0	0	0	0	0	0	0	0	0	0	0	0	0	0	0	0	0	0	0	0	0	0	0	0	0	0	0	0	0	0	0
Eukaryotic virus	Anelloviridae;Iotatorquevirus	An;Io	0	0	0	0	1	1	9	1	0	0	0	0	0	0	1	8	1	6	0	0	1	0	0	28	0	5	0	1	1	0	254	3	0	0	5	8	1	0	0	0	1	0	4	0	0	1	0
Eukaryotic virus	Anelloviridae;Kappatorquevirus	An;Ka	1	0	0	0	0	0	0	0	0	0	0	0	0	25	7	4	22	13	0	0	480	0	0	23	0	0	0	0	0	0	5	0	0	1	0	6	7	0	0	0	1	0	1	0	0	8	1
Eukaryotic virus	Anelloviridae;Unassigned	An;Th	0	0	0	0	0	0	0	1	0	0	0	0	0	0	0	0	0	2	0	0	1	0	0	15	2	0	0	0	0	0	2	3	1	0	0	2	1	0	0	0	0	0	1	0	0	1	0
Eukaryotic virus	Anelloviridae;Thetatorquevirus	An;Un	1	0	14	0	0	0	17	1	0	0	0	0	3	1	3	6	2	2	0	0	2	0	0	94	2	0	0	0	0	0	0	1	0	4	27	1	1	0	0	0	0	0	0	2	1	8	2
Eukaryotic virus	Arteriviridae;Alphaarterivirus	Ar;Al	0	0	0	0	0	0	0	0	0	0	0	0	0	0	0	0	0	0	0	0	0	0	0	0	0	0	0	0	0	0	0	0	0	0	0	0	0	0	0	0	0	0	0	0	0	0	0
Eukaryotic virus	Arteriviridae;Betaarterivirus	Ar;Be	0	0	0	0	0	0	0	0	0	0	0	0	0	0	0	0	0	0	2	0	0	0	0	0	0	0	0	0	0	0	3	0	0	0	0	0	0	0	0	0	0	0	0	0	0	0	0
Eukaryotic virus	Arteriviridae;Unassigned	Ar;Un	0	0	0	0	0	0	0	0	0	0	0	0	0	0	0	0	1	0	12	0	0	0	0	101	0	0	0	0	0	0	168	21	0	0	0	0	0	1	0	0	1	0	0	0	0	3	0
Eukaryotic virus	Astroviridae;Mamastrovirus	As;Ma	127	2	0	23	230	0	5	5	267	288	2	1645	10	0	11	3	3	2	310	52	2501	153	2	21426	0	0	20	25	126	111	4128	7436	1	0	116	0	33	9	0	0	0	10	6	3	340	722	435
Eukaryotic virus	Astroviridae;Unassigned	As;Un	0	0	0	0	0	0	1	0	0	8	0	2	0	0	0	0	0	0	1	0	66	2	2	327	5	0	0	0	0	1	165	389	0	0	0	0	13	0	0	0	0	0	1	0	2	11	0
Eukaryotic virus	Baculoviridae;Alphabaculovirus	Ba;Al	0	0	0	0	0	0	0	0	0	0	0	0	0	0	0	0	0	0	0	0	0	0	0	0	0	0	0	0	0	0	0	0	0	0	0	0	0	0	0	0	0	0	0	0	0	0	0
Eukaryotic virus	Betaflexiviridae;Carlavirus	Be;Ca	0	0	0	0	0	0	0	0	0	0	0	0	0	0	0	0	0	0	0	0	0	0	0	0	0	0	0	0	0	0	0	0	0	0	0	0	0	0	0	0	0	0	0	0	0	0	0
Eukaryotic virus	Caliciviridae;Norovirus	Ca;No	0	0	0	0	0	0	2	0	0	0	0	0	0	0	0	0	0	0	0	0	0	0	0	0	0	0	0	0	0	0	0	0	0	0	0	0	0	0	0	0	0	0	0	0	0	0	0
Eukaryotic virus	Caliciviridae;Sapovirus	Ca;Sa	1	0	0	6	0	0	0	1	0	0	0	0	0	0	1	9	10	0	14	0	28	18	0	262	0	0	0	13	0	0	115	249	0	7	22	0	13	0	0	19	13	0	3	3	1	146	0
Eukaryotic virus	Caliciviridae;Vesivirus	Ca;Un	0	0	0	0	0	0	0	0	0	0	0	0	0	0	0	0	0	0	0	0	0	0	0	0	0	0	0	0	0	0	0	0	0	0	0	0	0	0	0	0	0	0	0	0	0	0	0
Eukaryotic virus	Caulimoviridae;Caulimovirus	Cu;Cu	0	0	0	0	0	0	0	0	0	0	0	0	0	0	0	0	0	0	0	0	0	0	0	0	0	0	0	0	0	0	0	0	0	0	0	0	0	0	0	0	0	0	0	0	0	0	0
Eukaryotic virus	Caulimoviridae;Unassigned	Cu;Un	0	0	0	0	0	0	0	0	0	0	0	0	0	0	0	0	0	0	0	0	0	0	0	0	0	0	0	0	0	0	0	0	0	0	0	0	0	0	0	0	0	0	0	0	0	0	0
Eukaryotic virus	Chuviridae;Mivirus	Ch;Mi	0	0	0	0	0	0	0	0	0	0	0	0	0	0	0	0	0	0	0	0	0	0	0	0	0	0	0	0	0	0	0	0	0	0	0	0	0	0	0	0	0	0	0	0	0	0	0
Eukaryotic virus	Circoviridae;Circovirus	Ci;Ci	65	63	482	0	0	0	0	1	0	0	0	6	24	0	2	0	0	0	8	0	0	0	0	0	0	0	1	0	0	0	2	0	18	2	0	0	25	0	0	0	0	0	2	0	6	169	1
Eukaryotic virus	Circoviridae;Cyclovirus	Ci;Cy	0	0	0	0	0	0	0	0	0	0	0	0	0	0	0	0	0	0	0	0	0	0	0	0	0	0	0	0	0	0	0	0	0	0	0	0	0	0	0	0	0	0	0	0	0	0	0
Eukaryotic virus	Circoviridae;Unassigned	Ci;Un	511	59	4657	36	1625	337	44	183	31601	5062	861	47	8186	2665	1784	1476	249	89	136	194	1900	556	170	4133	7680	11	445	319	1559	108	810	353	133	391	393	129	410	73	33	166	44	99	7232	415	1229	516	2405
Eukaryotic virus	Closteroviridae;Unassigned	Cl;Un	0	0	0	0	0	0	0	0	0	0	0	0	0	0	0	0	0	0	0	0	0	0	0	0	0	0	0	0	0	0	0	4	0	0	0	0	0	0	0	0	0	0	0	0	0	0	0
Eukaryotic virus	Coronaviridae;Alphacoronavirus	Co;Al	0	0	0	0	0	0	0	0	0	0	0	0	0	0	0	0	0	0	21	0	0	0	0	68	0	0	0	0	0	0	0	0	0	0	0	0	0	0	0	0	0	0	0	0	0	0	0
Eukaryotic virus	Coronaviridae;Betacoronavirus	Co;Be	0	0	0	0	0	0	0	0	0	0	0	0	0	0	0	0	0	0	0	0	0	0	0	0	0	0	0	0	0	0	32	0	0	0	0	0	0	0	0	0	0	0	0	0	0	0	0
Eukaryotic virus	Coronaviridae;Deltacoronavirus	Co;De	0	0	0	0	0	0	0	0	0	0	0	0	0	0	0	0	0	0	0	0	0	0	0	0	0	0	0	0	0	0	0	0	0	0	0	0	0	0	0	0	0	0	0	0	0	1	0
Eukaryotic virus	Dicistroviridae;Unassigned	Di;Un	0	0	0	0	0	0	0	0	0	0	0	0	0	0	0	0	0	0	0	0	0	0	0	0	0	0	0	0	0	0	0	0	0	0	0	0	0	0	0	0	0	0	0	0	0	0	0
Eukaryotic virus	Endornaviridae;Unassigned	En;Un	0	0	0	0	0	0	0	0	0	0	0	0	0	0	0	0	0	0	0	0	0	0	0	0	0	0	0	0	0	0	0	0	0	0	0	0	0	0	0	0	0	0	0	0	0	0	0
Eukaryotic virus	Flaviviridae;Pestivirus	Fl;Pe	0	0	0	0	0	0	0	0	0	0	0	0	0	0	0	0	0	0	0	0	0	0	0	0	0	0	0	0	0	0	1	0	0	0	0	0	0	0	0	0	0	0	0	0	0	0	0
Eukaryotic virus	Genomoviridae;Gemycircularvirus	Ge;Gc	3431	15	125	0	0	0	0	2	0	2633	8	382	0	1092	0	102	33	15	4	74	0	0	3	1289	7082	1	225	9	0	15	40	13	1	0	164	69	18	4	0	3	78	48	5194	10520	9485	469	2
Eukaryotic virus	Genomoviridae;Gemygorvirus	Ge;Gg	0	0	0	0	0	0	0	0	0	0	0	0	0	0	0	0	0	0	0	0	0	0	0	0	0	0	0	0	0	0	0	0	0	0	0	0	0	0	0	0	0	0	0	0	0	0	0
Eukaryotic virus	Genomoviridae;Gemykibivirus	Ge;Gk	0	1	0	0	0	0	0	0	0	0	4	5159	0	0	0	6	0	0	4	0	0	0	0	0	0	0	0	0	0	0	2	0	0	0	0	4	0	0	0	0	1	0	334	0	0	0	0
Eukaryotic virus	Genomoviridae;Gemykolovirus	Ge;Go	0	0	0	0	0	0	0	0	0	0	0	0	0	0	0	0	0	0	0	0	0	0	0	0	0	0	0	0	0	0	0	0	0	0	0	0	0	0	0	0	0	0	0	0	0	0	0
Eukaryotic virus	Genomoviridae;Gemykrogvirus	Ge;Gr	12411	0	268	0	0	0	0	0	0	0	0	0	0	0	0	0	1	0	0	0	0	0	0	0	0	0	0	0	0	10	195	0	0	0	0	2	0	0	0	0	0	0	0	0	18033	2610	0
Eukaryotic virus	Genomoviridae;Unassigned	Ge;Un	2454	5	31	1	69	4	617	784	0	11	6	270	0	4	1	0	9	2	0	75	7	0	0	130	0	0	275	4	101	11	0	11	0	26	7	92	0	0	0	0	32	0	23753	693	3184	549	1
Eukaryotic virus	Herpesviridae;Cytomegalovirus	Hp;Cy	0	0	0	0	0	0	0	0	0	0	0	0	0	0	0	0	0	0	0	0	0	0	0	0	0	0	0	0	0	0	0	0	0	0	0	0	0	0	0	0	0	0	0	0	0	0	0
Eukaryotic virus	Herpesviridae;Lymphocryptovirus	Hp;Ly	0	0	0	0	0	0	0	0	0	0	0	0	0	0	0	0	0	0	0	0	0	0	0	0	0	0	0	0	0	0	0	0	0	0	0	0	0	0	0	0	0	0	0	0	0	0	0
Eukaryotic virus	Herpesviridae;Mardivirus	Hp;Ma	0	0	0	0	0	0	0	0	0	0	0	0	0	0	0	0	0	0	0	0	0	0	0	0	0	0	0	0	0	0	0	0	0	0	0	0	0	0	0	0	0	0	0	0	0	0	0
Eukaryotic virus	Herpesviridae;Roseolovirus	Hp;Ro	0	0	0	0	0	0	0	0	0	248	0	0	10	24	1	5	0	2	0	86	0	1	46	1	49	0	14	2	4	6	82	24	0	4	0	3	0	0	77	0	0	181	2533	174	0	0	0
Eukaryotic virus	Herpesviridae;Simplexvirus	Hp;Si	0	0	0	0	0	0	0	0	0	0	0	0	0	0	0	0	0	0	0	0	0	0	0	0	0	0	0	0	0	0	0	0	0	0	0	0	0	0	0	0	0	0	0	0	0	0	0
Eukaryotic virus	Herpesviridae;Unassigned	Hp;Un	0	0	0	0	0	0	0	0	0	0	1	0	0	0	1	0	0	0	0	0	0	0	0	0	0	0	0	0	0	0	0	0	0	0	0	0	0	0	0	0	0	42	65	46	0	0	0
Eukaryotic virus	Herpesviridae;Varicellovirus	Hp;Va	0	0	0	0	0	0	0	0	0	0	0	0	0	0	0	0	0	0	0	0	0	0	0	0	0	0	0	0	0	0	0	0	0	0	0	0	0	0	0	0	0	0	0	0	0	0	0
Eukaryotic virus	Hytrosaviridae;Muscavirus	Hy;Mu	0	0	0	0	0	0	0	13	0	0	0	0	0	0	0	0	0	0	7	5	0	0	0	0	0	0	0	0	0	0	1	46	0	0	0	0	0	0	0	0	0	0	0	0	0	0	0
Eukaryotic virus	Hytrosaviridae;Unassigned	Hy;Un	0	0	0	0	0	0	0	0	0	0	0	0	0	0	0	0	0	0	1	0	0	0	0	0	0	0	0	0	0	0	0	6	0	0	0	0	0	0	0	0	0	0	0	0	0	0	0
Eukaryotic virus	Iflaviridae;Iflavirus	If;If	0	0	0	0	0	0	0	0	0	0	0	0	0	0	0	0	0	0	0	0	0	0	0	0	0	0	0	0	0	0	0	0	0	0	0	0	0	0	0	0	0	0	0	0	0	0	0
Eukaryotic virus	Iridoviridae;Chloriridovirus	Ir;Ch	0	0	0	0	0	0	0	0	0	0	0	0	0	0	0	0	0	0	0	0	0	0	0	0	0	0	0	0	0	0	2	0	0	0	0	0	0	0	0	0	0	0	0	0	0	0	0
Eukaryotic virus	Iridoviridae;Iridovirus	Ir;Ir	0	0	0	0	0	0	0	0	0	0	0	0	34	0	0	1	0	0	0	0	0	0	0	0	0	0	0	0	0	0	0	0	0	0	0	0	0	0	0	0	0	0	0	0	0	0	0
Eukaryotic virus	Iridoviridae;Unassigned	Ir;Un	0	0	0	0	0	0	0	0	0	0	0	0	32	0	4	5	1	0	0	0	0	0	0	0	0	0	0	0	0	0	0	0	0	0	0	0	0	0	0	0	0	0	0	0	0	0	0
Eukaryotic virus	Nanoviridae;Babuvirus	Na;Ba	0	0	0	0	0	0	0	0	0	0	0	0	0	0	0	0	0	0	0	0	0	0	0	0	0	0	0	0	0	0	0	0	0	0	0	0	0	0	0	0	0	0	0	0	0	0	0
Eukaryotic virus	Nudiviridae;Alphanudivirus	Nu;Al	0	0	0	0	0	0	0	0	0	0	0	0	0	0	0	0	0	0	0	0	0	0	0	0	0	0	0	0	0	0	0	0	0	0	0	0	0	0	0	0	0	0	0	0	0	0	0
Eukaryotic virus	Nudiviridae;Unassigned	Nu;Un	0	0	0	0	0	0	0	0	0	0	0	0	0	0	0	0	0	0	4	0	0	0	0	0	0	0	0	0	0	0	0	0	0	0	0	0	0	0	0	0	0	0	0	0	0	0	0
Eukaryotic virus	Papillomaviridae;Betapapillomavirus	Pp;Be	0	0	0	0	0	0	0	0	0	0	0	0	0	0	0	0	0	0	0	0	0	0	0	0	0	0	0	0	0	0	0	1	0	0	0	0	0	0	0	0	0	0	0	0	0	0	0
Eukaryotic virus	Papillomaviridae;Dyodeltapapillomavirus	Pp;Dy	0	0	0	0	0	0	0	0	0	0	0	0	0	0	0	0	0	0	0	0	0	0	0	0	0	0	0	0	0	0	10	0	0	0	0	0	6	0	0	0	0	0	0	0	0	0	0
Eukaryotic virus	Papillomaviridae;Gammapapillomavirus	Pp;Ga	0	0	0	0	0	0	0	0	0	0	0	0	0	0	0	0	0	0	0	0	0	0	0	0	0	0	0	0	0	0	0	0	0	0	0	0	0	0	0	0	0	0	0	0	0	0	0
Eukaryotic virus	Papillomaviridae;Unassigned	Pp;Un	0	0	0	0	0	0	0	0	0	0	0	0	0	0	0	0	0	0	0	0	0	0	0	0	0	0	0	0	0	0	0	0	0	0	0	0	0	0	0	0	0	0	0	0	0	0	0
Eukaryotic virus	Papillomaviridae;Upsilonpapillomavirus	Pp;Up	0	0	0	0	0	0	0	0	0	0	0	0	0	0	0	0	0	0	0	0	0	0	0	0	0	0	0	0	0	0	0	0	0	0	0	0	0	0	0	0	0	0	0	0	0	0	0
Eukaryotic virus	Paramyxoviridae;Respirovirus	Pm;Re	0	0	0	0	0	0	0	0	0	0	0	0	0	0	0	0	0	0	0	0	0	0	0	0	0	0	0	0	0	0	14	0	0	0	0	0	0	0	0	0	0	0	0	0	0	0	0
Eukaryotic virus	Paramyxoviridae;Unassigned	Pm;Un	0	0	0	0	0	0	0	0	0	0	0	0	0	0	0	0	0	0	0	0	0	0	0	0	0	0	0	0	0	0	16	0	0	0	0	0	0	0	0	0	0	0	0	0	0	0	0
Eukaryotic virus	Partitiviridae;Betapartitivirus	Pt;Be	0	0	0	0	0	0	0	0	0	0	0	0	0	0	0	0	0	0	0	0	0	0	0	0	0	0	0	0	0	0	0	0	0	0	0	0	0	0	0	0	0	0	0	0	0	0	0
Eukaryotic virus	Parvoviridae;Ambidensovirus	Pa;Am	0	0	0	0	0	0	0	0	0	0	0	0	0	0	0	0	0	0	826	8	8	0	0	0	0	0	0	0	0	0	4	12	0	1	0	1	0	0	0	0	0	0	5	0	0	0	0
Eukaryotic virus	Parvoviridae;Bocaparvovirus	Pa;Bo	6243	73704	25255	2427	11710	35969	33314	604	6483	75475	32070	51	12526	2041	4393	6723	426	294	815	191	7077	637	5258	136202	26519	0	29925	278	5317	1843	1031	816	1821	1636	578	532	14115	4917	2255	342	29964	6275	26399	33029	14685	1040	508
Eukaryotic virus	Parvoviridae;Chapparvovirus	Pa;Ch	0	0	118	0	0	0	0	0	0	0	0	4	0	188	36	18	0	0	10	0	0	0	0	151	0	0	0	0	0	0	131	0	4	10	0	3	0	0	0	0	0	0	110	0	0	0	0
Eukaryotic virus	Parvoviridae;Copiparvovirus	Pa;Co	7	1	68	1	8	18	57	0	2	1	3	1	4	25	25	24	14	11	15	13	45	15	33	268	4244	2	0	0	4258	65	802	249	0	14	6	4	6	0	0	16	2	7	2	0	36	8	3
Eukaryotic virus	Parvoviridae;Dependoparvovirus	Pa;De	3	0	2	0	0	0	0	0	0	0	0	0	1	4	0	0	0	3	0	0	11	0	0	3	0	0	2	0	0	0	35	9	0	0	0	2	0	0	0	0	0	0	0	0	0	8	2
Eukaryotic virus	Parvoviridae;Protoparvovirus	Pa;Pr	1231	1592	1800	66	270	408	157	90	669	47	971	13	499	1165	511	591	151	18	174	1303	13	47	199	2195	192	1	62	366	840	244	2408	1720	98	350	29	68	242	155	14	49	15	1651	28	28	4873	261	95
Eukaryotic virus	Parvoviridae;Tetraparvovirus	Pa;Te	1325	12	1061	6700	743	59	0	0	302	0	227	17	0	1106	85	111	41	2803	0	93	29	8183	51966	7963	4088	1	218	41	81	452	2558	1729	15	1846	0	15	82	14	130	28	0	270	12	0	5189	129	21
Eukaryotic virus	Parvoviridae;Unassigned	Pa;Un	0	0	312	2	9	0	29	0	2	0	1	9	19	647	70	59	3	3	16	21	42	7	7	186	5	0	2	0	104	6	117	14	3	20	7	7	42	10	83	3	2	0	8	2	3	11	10
Eukaryotic virus	Phycodnaviridae;Chlorovirus	Ph;Ch	0	0	0	0	0	0	0	1	0	0	0	0	0	0	0	1	0	0	0	0	0	0	0	0	0	0	1	0	0	0	0	0	0	0	0	0	0	0	0	0	0	0	0	0	0	0	0
Eukaryotic virus	Phycodnaviridae;Coccolithovirus	Ph;Co	0	0	0	0	0	0	0	0	12	1	0	0	0	0	0	0	0	0	0	0	0	0	0	0	0	0	0	0	0	0	0	0	0	0	0	0	0	0	0	0	0	0	0	0	0	0	0
Eukaryotic virus	Phycodnaviridae;Phaeovirus	Ph;Ph	0	0	0	0	0	0	0	0	0	0	0	0	0	0	0	0	0	0	0	0	0	0	0	0	0	0	0	0	0	0	0	0	0	0	0	0	0	0	0	0	0	0	0	0	0	0	0
Eukaryotic virus	Phycodnaviridae;Prasinovirus	Ph;Pn	0	0	0	0	0	0	0	0	0	0	0	0	0	0	0	0	0	0	0	0	0	0	0	0	0	0	0	0	0	0	0	0	0	0	0	0	0	0	0	0	0	0	0	0	0	0	0
Eukaryotic virus	Phycodnaviridae;Raphidovirus	Ph;Ra	0	0	0	0	0	0	0	0	0	0	0	0	0	0	0	0	0	0	0	0	0	0	0	0	0	0	0	0	0	0	0	0	0	0	0	0	0	0	0	0	0	0	0	0	0	0	0
Eukaryotic virus	Phycodnaviridae;Unassigned	Ph;Un	0	0	0	0	0	0	0	0	0	0	0	0	0	0	0	0	0	0	0	0	0	0	0	0	0	0	0	0	0	0	0	0	0	0	0	0	0	0	0	0	0	0	0	0	0	2	0
Eukaryotic virus	Picobirnaviridae;Picobirnavirus	Pb;Pb	0	0	0	0	0	0	0	0	2	0	0	0	0	0	0	1	0	3	0	0	0	0	0	39	0	0	0	0	0	3	36	49	0	0	0	0	0	0	0	0	0	0	0	0	0	8	0
Eukaryotic virus	Picornaviridae;Enterovirus	Pi;En	8	53	5	1	1	0	0	4	503	7	0	3	0	134	13	26	6	0	21	0	176	52	1	2303	40	0	2	0	11	3	849	514	0	8	9	11	36	17	0	3	3	1	183	9	5	181	62
Eukaryotic virus	Picornaviridae;Hunnivirus	Pi;Hu	0	0	0	0	0	0	0	0	0	0	0	0	0	0	0	0	0	0	0	0	0	0	0	0	0	0	0	0	0	0	0	0	0	0	0	0	0	0	0	0	0	0	0	0	0	0	0
Eukaryotic virus	Picornaviridae;Kobuvirus	Pi;Ko	0	0	0	0	0	0	0	0	0	0	0	0	0	0	0	0	0	0	0	0	0	0	0	0	0	0	0	0	0	0	0	0	0	0	0	0	0	0	0	0	0	0	0	0	0	0	0
Eukaryotic virus	Picornaviridae;Mischivirus	Pi;Mi	0	0	0	0	0	0	0	0	0	0	0	0	0	0	0	0	0	0	0	0	0	0	0	0	0	0	0	0	0	0	0	0	0	0	0	0	0	0	0	0	0	0	0	0	0	0	0
Eukaryotic virus	Picornaviridae;Pasivirus	Pi;Pa	0	0	0	0	0	0	0	0	0	0	0	0	0	0	0	0	0	0	0	0	0	0	0	4	0	0	0	0	0	0	0	0	0	0	0	0	0	0	0	0	0	0	0	0	0	0	0
Eukaryotic virus	Picornaviridae;Sapelovirus	Pi;Sa	2196	12	1435	5	12	0	0	2	16	1	2	50	11	3	15	16	1	0	4	1	10250	9	2	874	3	0	14	19	166	42	156	301	0	7	3	13	4	0	0	1	2	1	0	2	8426	220	4
Eukaryotic virus	Picornaviridae;Teschovirus	Pi;Te	0	0	0	0	0	0	0	0	0	0	0	0	0	0	0	0	0	0	0	0	0	0	0	0	0	0	0	0	0	0	0	0	0	0	0	0	0	0	0	0	0	0	0	0	0	0	0
Eukaryotic virus	Picornaviridae;Torchivirus	Pi;To	0	0	0	0	0	0	0	0	0	0	0	0	0	0	0	0	0	0	0	0	0	0	0	0	0	0	0	0	0	0	0	0	0	0	0	0	0	0	0	0	0	0	0	0	0	0	0
Eukaryotic virus	Picornaviridae;Unassigned	Pi;Un	0	0	0	0	0	0	0	0	0	0	0	0	0	0	0	0	0	0	4	0	67	0	0	286	0	0	0	0	0	0	35	13	0	0	0	0	0	0	0	0	0	0	0	0	0	0	0
Eukaryotic virus	Pneumoviridae;Orthopneumovirus	Pn;Or	0	0	0	0	0	0	0	0	0	0	0	0	0	0	0	0	0	0	0	0	0	0	0	0	0	0	0	0	0	0	0	9	0	0	0	0	0	0	0	0	0	0	0	0	0	0	0
Eukaryotic virus	Pneumoviridae;Unassigned	Pn;Un	0	0	0	0	0	0	0	0	0	0	0	0	0	0	0	0	0	0	0	0	0	0	0	0	0	0	0	0	0	0	0	10	0	0	0	0	0	0	0	0	0	0	0	0	0	0	0
Eukaryotic virus	Polycipiviridae;Sopolycivirus	Pc;So	0	0	0	0	0	0	0	0	0	0	0	0	0	0	0	0	0	0	0	0	0	0	0	0	0	0	0	0	0	0	0	0	0	0	0	0	0	0	0	0	0	0	0	0	0	0	0
Eukaryotic virus	Polydnaviridae;Bracovirus	Pd;Br	0	0	0	0	0	0	0	0	0	0	0	0	0	0	0	0	0	0	0	0	0	0	0	0	0	0	0	0	0	0	0	0	0	0	0	0	0	0	0	0	0	0	0	0	0	0	0
Eukaryotic virus	Polyomaviridae;Betapolyomavirus	Pl;Be	0	0	0	0	0	0	0	0	0	0	0	0	0	0	0	0	0	0	2	0	0	0	0	0	0	0	0	0	0	0	10	0	0	0	0	0	0	0	0	0	0	0	0	7	0	0	0
Eukaryotic virus	Polyomaviridae;Unassigned	Pl;Un	0	0	0	0	0	0	0	0	0	0	48	0	0	0	0	0	1	0	68	0	0	0	20	0	6	0	0	0	0	0	418	94	0	0	2	0	0	0	0	0	0	0	0	3966	0	0	0
Eukaryotic virus	Reoviridae;Cypovirus	Ro;Cy	0	0	0	0	0	0	0	0	0	0	0	0	0	0	0	0	0	0	0	0	0	0	0	0	0	0	0	0	0	0	0	0	0	0	0	0	0	0	0	0	0	0	0	0	0	0	0
Eukaryotic virus	Reoviridae;Orthoreovirus	Ro;Or	0	0	0	0	0	0	0	0	0	0	0	0	0	0	0	0	0	0	0	0	0	0	0	0	0	0	0	0	0	0	0	0	0	0	0	0	0	0	0	0	0	0	0	0	0	0	0
Eukaryotic virus	Reoviridae;Rotavirus	Ro;Ro	333	0	11814	327	867	1	10047	4	1122	491	2	2	63	111	871	749	22	114	0	188	11718	182	0	0	0	1	113	22	758	287	275	217	15	680	308	99	257	438	3037	8	8662	121	3	0	279	68	0
Eukaryotic virus	Retroviridae;Alpharetrovirus	Re;Al	0	0	0	0	0	0	0	0	0	0	0	0	0	0	0	0	0	0	0	0	0	0	0	0	0	0	0	0	0	0	0	0	0	0	0	0	0	0	0	0	0	0	0	0	0	0	0
Eukaryotic virus	Retroviridae;Betaretrovirus	Re;Be	0	0	0	0	0	0	0	0	0	0	0	0	0	0	0	0	0	0	0	0	0	0	0	0	0	0	0	0	0	0	0	0	0	0	0	0	0	0	0	0	0	0	0	0	0	0	0
Eukaryotic virus	Retroviridae;Gammaretrovirus	Re;Ga	0	0	0	5	0	0	0	0	0	2	0	0	0	0	0	0	0	0	0	0	1	0	0	10	0	0	0	0	0	0	10	4	0	0	0	0	0	0	0	0	0	0	0	0	0	0	0
Eukaryotic virus	Retroviridae;Unassigned	Re;Un	0	0	0	2	0	0	0	0	0	0	0	0	0	1	0	0	2	0	0	0	0	0	0	3	0	0	0	0	1	0	2	1	0	0	0	0	0	0	0	0	0	0	0	1	0	0	0
Eukaryotic virus	Smacoviridae;Bovismacovirus	Sm;Bo	2	0	242	5	0	0	0	2	0	0	3	0	9	127	9	17	23	6	7	26	3	6	6	291	2	0	0	4	0	0	11	23	0	5	44	21	9	1	0	2	2	0	0	4	3	17	2
Eukaryotic virus	Smacoviridae;Drosmacovirus	Sm;Dr	6	0	2	1	0	1	2	7	16	10583	0	7	1	149	6	16	14	0	4	38	37	15	0	197	2	0	0	1	0	0	104	5	1	5	62	11	8	0	8	0	1	0	177	0	2	23	1
Eukaryotic virus	Smacoviridae;Huchismacovirus	Sm;Hu	62	0	55	90	4	0	2	17	1	54	0	11	28	163	49	59	13	3	5	24	22	9293	5	103	0	0	2	10	2	0	266	5	4	17	411	23	235	8	0	4	2	0	2	0	13	10	1
Eukaryotic virus	Smacoviridae;Porprismacovirus	Sm;Po	3299	24780	1962	305	346	201	133	325	222	24177	20	28	531	2563	370	341	204	37	151	73	353	99	46	4641	3666	1	150	206	35	30	483	159	29	131	1151	135	136	163	13	5	41243	27464	18	47	130	257	283
Eukaryotic virus	Smacoviridae;Unassigned	Sm;Un	28	2	2357	36	1012	341	814	6	30	13877	11	106	234	1174	296	348	73	944	39	12	78	807	13	2382	8	2	2116	59	140	43	1052	112	19	132	1159	93	87	13	8	0	24	44	1	129	37	199	22
Eukaryotic virus	Tobaniviridae;Torovirus	Tb;To	0	0	16	568	7	37	6	0	0	0	0	1	2	1	5	1	0	9	2	0	86	0	0	174	4	0	59	0	0	9	2157	55	0	3	2	22	153	59	0	2	0	0	77	3313	0	65	0
Eukaryotic virus	Tobaniviridae;Unassigned	Tb;Un	34	0	39	81	60	54	53	0	1	0	1	0	4	50	23	22	56	1679	22	9	220	94	6	726	8	1	1079	1	140	32	5274	498	1	12	33	38	22	8	4	0	1	11011	1	3721	197	96	1288
Eukaryotic virus	Totiviridae;Totivirus	Tt;To	0	0	0	0	0	0	0	0	0	0	0	0	0	0	0	0	0	0	0	0	0	0	0	0	0	0	0	0	0	0	0	0	0	0	0	0	0	0	0	0	0	0	0	0	0	0	0
Eukaryotic virus	Totiviridae;Trichomonasvirus	Tt;Tr	0	0	0	0	0	0	0	0	0	0	0	0	0	0	0	0	0	0	0	0	0	0	0	0	0	0	0	0	0	0	0	0	0	0	0	0	0	0	0	0	0	0	0	0	0	0	0
Eukaryotic virus	Totiviridae;Unassigned	Tt;Un	0	0	0	0	0	0	0	0	0	0	0	0	0	0	0	0	0	0	0	0	0	0	0	0	0	0	0	0	0	0	0	1	0	0	0	0	0	0	0	0	0	0	0	0	0	0	0
Eukaryotic virus	Totiviridae;Victorivirus	Tt;Vi	0	0	0	0	0	0	0	0	0	0	0	0	0	0	0	0	0	0	0	0	0	0	0	0	0	0	0	0	0	0	0	0	0	0	0	0	0	0	0	0	0	0	0	0	0	0	0
Eukaryotic virus	Virgaviridae;Tobamovirus	Vi;To	0	0	0	0	0	0	0	0	0	0	0	0	0	0	0	0	0	0	0	0	125	0	0	0	0	0	0	0	0	0	5	0	0	0	0	0	0	0	0	0	0	0	0	0	0	0	0
Prokaryotic virus	Unknown/Unknown/Unknown	VC_0_0	0	0	0	0	0	0	0	0	0	0	0	0	0	1	0	0	0	0	0	0	0	0	1	0	0	0	0	0	0	0	0	1	0	0	0	0	0	0	0	0	7	0	0	0	0	0	0
Prokaryotic virus	Unknown/Unknown/Unknown	VC_10_0	0	0	8	0	0	0	0	198	0	0	1	0	0	1	0	0	0	0	0	0	0	0	0	0	0	0	0	0	0	0	0	5	0	0	0	0	0	0	0	0	0	0	0	0	0	0	0
Prokaryotic virus	Unknown/Unknown/Unknown	VC_100_0	5	0	15	1	0	1	0	0	0	9	0	0	33	11	0	0	1	0	6	0	0	4	0	16	0	0	2	0	0	0	1	0	0	0	2	6	2	2	0	0	0	0	0	0	11	1	0
Prokaryotic virus	Unknown/Unknown/Unknown	VC_101_0	0	0	0	0	0	0	0	0	0	0	0	0	0	0	0	0	0	0	0	0	0	0	0	0	0	0	0	0	0	0	0	0	0	0	0	0	0	0	0	0	0	0	0	0	0	0	0
Prokaryotic virus	Unknown/Unknown/Unknown	VC_102_0	0	0	0	0	0	0	0	0	0	0	0	0	0	0	0	0	0	0	0	0	0	0	0	0	0	0	0	1	0	0	13	0	0	1	1	0	0	0	0	0	0	0	0	0	0	0	0
Prokaryotic virus	Unknown/Unknown/Unknown	VC_103_0	0	0	0	0	0	0	0	0	0	0	0	0	0	5	0	0	1	0	0	0	0	0	0	0	0	0	0	0	0	0	0	0	0	0	0	0	0	0	0	0	0	0	0	0	0	0	0
Prokaryotic virus	Unknown/Unknown/Unknown	VC_106_0	44	0	0	6	0	8	0	13	0	0	1	5	0	0	0	9	146	0	15	0	0	2	26	297	0	1	3	57	0	2	0	234	0	0	0	5	0	1	8	0	4	0	44	71	4	18	30
Prokaryotic virus	Unknown/Unknown/Unknown	VC_107_0	0	0	0	0	0	0	0	0	0	0	0	0	0	0	0	0	0	0	0	0	0	0	0	0	0	0	0	0	0	0	0	0	0	0	0	0	0	0	0	0	0	0	0	0	0	0	0
Prokaryotic virus	Unknown/Unknown/Unknown	VC_108_0	0	0	0	0	0	0	0	0	0	0	0	0	0	0	0	0	0	0	0	0	0	0	0	0	0	0	0	0	0	0	0	0	0	0	0	0	0	0	0	0	0	0	0	0	0	0	0
Prokaryotic virus	Unknown/Unknown/Unknown	VC_11_0	0	0	0	0	0	0	1	0	0	0	0	0	0	0	0	0	0	0	0	0	0	0	0	0	0	0	0	0	0	0	0	0	0	0	0	0	0	0	0	0	0	0	0	0	0	0	0
Prokaryotic virus	Unknown/Unknown/Unknown	VC_110_0	0	0	0	0	0	0	0	0	0	0	0	0	0	2	0	0	0	0	1	0	0	1	0	0	0	0	0	0	0	0	0	0	0	0	0	0	0	0	0	0	0	0	0	0	0	1	0
Prokaryotic virus	Unknown/Unknown/Unknown	VC_111_0	0	0	0	0	0	0	0	0	0	0	0	0	0	0	0	0	0	0	0	14	0	0	0	0	0	0	0	0	0	0	0	0	0	0	0	0	0	0	0	0	0	0	0	0	0	0	0
Prokaryotic virus	Unknown/Unknown/Unknown	VC_112_0	0	0	0	0	0	0	0	0	0	0	0	0	0	0	0	0	0	0	0	0	0	0	0	0	0	0	0	0	0	0	0	0	0	0	0	0	0	0	0	0	0	0	0	0	1	0	0
Prokaryotic virus	Unknown/Unknown/Unknown	VC_115_0	0	0	0	0	0	0	0	0	0	0	0	0	0	0	0	0	0	0	0	0	0	0	0	1	0	0	0	0	0	0	0	0	0	0	0	0	0	0	0	0	0	0	0	0	0	0	0
Prokaryotic virus	Unassigned/Microviridae/Chlamydiamicrovirus	VC_116_0	0	0	18	2	0	0	0	0	0	0	0	0	0	0	0	0	0	0	0	0	0	0	0	0	0	0	0	0	0	0	0	0	0	0	0	0	0	0	0	0	0	0	0	0	0	0	0
Prokaryotic virus	Unknown/Unknown/Unknown	VC_118_0	4	0	0	24	0	0	0	1	1	0	0	0	0	0	0	0	0	0	0	2	0	0	0	0	0	0	0	0	0	0	1	0	0	0	0	1	1	0	0	0	0	0	0	0	8	47	1
Prokaryotic virus	Unknown/Unknown/Unknown	VC_119_0	0	0	0	0	0	0	0	0	0	0	0	0	0	0	0	0	0	0	0	0	0	0	0	0	0	0	0	0	0	0	0	0	0	0	0	0	0	0	0	0	0	0	0	0	0	0	0
Prokaryotic virus	Unknown/Unknown/Unknown	VC_12_0	0	0	3	0	0	0	0	7	0	0	0	0	0	0	1	5	0	0	0	0	6	0	0	0	0	0	0	0	0	0	0	4	0	1	11	5	0	0	0	0	0	0	5	2	0	0	0
Prokaryotic virus	Caudovirales/Siphoviridae/Unassigned	VC_121_0	0	0	0	0	0	0	0	0	0	0	0	0	0	0	0	0	0	0	0	1	0	0	0	4	0	0	0	0	0	0	0	0	0	0	0	0	0	0	0	0	0	0	0	0	0	0	0
Prokaryotic virus	Unknown/Unknown/Unknown	VC_122_0	0	0	0	0	0	0	0	0	0	0	0	0	0	0	0	0	0	0	0	0	0	0	0	0	0	0	0	0	0	0	0	0	0	0	0	0	0	0	0	0	0	0	0	0	0	0	0
Prokaryotic virus	Unknown/Unknown/Unknown	VC_128_0	58	2	24	14	0	0	0	5	1	0	6	0	0	0	0	0	14	0	0	0	0	24	3	5	4	0	0	1	0	0	10	2	0	0	0	1	3	1	0	0	1	0	10	0	12	50	26
Prokaryotic virus	Unknown/Unknown/Unknown	VC_129_0	1	0	0	12	0	0	0	3	0	0	6	0	0	0	0	0	0	0	0	0	205	1	1	13	0	0	0	4	2	1	0	0	0	0	0	2	0	0	4	0	0	0	0	0	1	7	1
Prokaryotic virus	Unknown/Unknown/Unknown	VC_130_0	0	0	0	0	0	0	0	0	3	0	0	0	0	0	0	0	0	0	0	0	0	0	0	0	0	0	0	0	0	0	0	0	0	0	0	0	0	0	0	0	0	0	0	0	0	0	0
Prokaryotic virus	Unknown/Unknown/Unknown	VC_131_0	0	0	0	0	0	0	0	0	0	0	0	0	0	0	0	0	0	0	0	0	0	0	0	5	0	0	0	0	0	0	0	0	0	0	0	0	0	0	0	0	0	0	0	0	0	7	1
Prokaryotic virus	Unknown/Unknown/Unknown	VC_132_0	0	0	0	0	0	0	0	0	0	0	0	0	0	0	0	0	0	0	0	0	0	0	0	0	0	0	0	0	0	0	0	0	0	0	0	0	0	0	0	0	0	0	0	0	0	1	0
Prokaryotic virus	Unknown/Unknown/Unknown	VC_133_0	0	0	0	0	0	0	0	0	0	0	0	0	0	0	0	0	0	0	0	0	0	1	0	2	0	0	0	0	0	1	0	0	0	0	0	0	0	0	0	0	0	0	0	0	0	1	0
Prokaryotic virus	Unknown/Unknown/Unknown	VC_134_0	0	0	0	0	0	0	0	0	0	0	0	0	0	0	0	0	0	0	0	0	0	0	0	0	0	0	0	0	0	0	0	0	0	0	0	0	0	0	0	0	0	0	0	0	0	0	0
Prokaryotic virus	Unknown/Unknown/Unknown	VC_136_0	1	0	0	3	0	0	0	2	0	0	0	0	0	0	0	0	0	0	0	0	4	0	0	1	0	0	21	0	0	0	3	0	0	0	0	0	0	0	0	0	0	0	0	0	1	17	0
Prokaryotic virus	Unknown/Unknown/Unknown	VC_138_0	0	0	0	43	0	0	0	1	0	12	0	0	0	0	0	0	0	0	26	0	0	0	0	0	0	0	0	0	0	0	0	0	0	0	0	0	0	0	0	0	0	0	0	0	0	0	0
Prokaryotic virus	Unknown/Unknown/Unknown	VC_141_0	0	0	0	0	0	0	0	0	0	0	0	0	0	0	0	0	0	0	0	0	0	0	0	0	0	0	0	0	0	0	0	14	0	0	0	0	0	0	0	0	0	0	0	0	0	0	0
Prokaryotic virus	Unknown/Unknown/Unknown	VC_142_0	0	0	0	0	0	0	0	0	0	0	0	0	0	0	0	0	0	0	0	0	0	0	0	0	0	0	0	0	0	0	0	0	0	0	0	0	0	0	0	0	0	0	0	0	0	0	0
Prokaryotic virus	Caudovirales/Siphoviridae/Unassigned	VC_145_0	0	0	0	0	0	0	0	0	0	0	0	0	0	0	0	0	0	0	0	0	0	0	0	0	0	0	0	0	0	0	1	0	0	0	0	0	0	0	0	0	0	0	0	1	0	2	0
Prokaryotic virus	Unknown/Unknown/Unknown	VC_146_0	0	0	0	0	0	0	0	0	0	0	0	0	0	0	0	0	0	0	0	0	0	0	0	0	0	0	0	0	0	0	0	0	0	0	0	0	0	0	0	0	0	0	0	0	0	0	0
Prokaryotic virus	Unknown/Unknown/Unknown	VC_149_0	0	0	0	0	0	0	0	0	0	0	0	0	0	0	0	0	0	0	0	0	0	0	0	0	0	0	0	0	0	0	0	0	0	0	0	0	0	0	0	0	0	0	0	0	0	0	0
Prokaryotic virus	Caudovirales/Podoviridae/Unassigned	VC_152_1	0	0	0	2	0	0	0	0	0	0	0	3	0	0	0	0	0	0	0	0	0	0	0	0	0	0	0	0	0	0	7	0	0	0	0	0	0	0	0	0	0	0	0	14284	0	0	0
Prokaryotic virus	Caudovirales/Podoviridae/Unassigned	VC_153_0	0	0	0	0	0	0	0	0	0	0	0	0	0	0	0	0	0	0	0	0	0	0	0	0	0	0	0	0	0	0	0	0	0	0	0	0	0	0	0	0	0	0	0	0	0	0	0
Prokaryotic virus	Unknown/Unknown/Unknown	VC_154_0	9	0	0	0	0	0	0	104	2	0	0	0	0	0	0	0	0	0	0	0	0	0	0	0	0	0	0	0	0	0	0	0	0	0	0	0	0	0	0	0	0	0	0	0	79	9	0
Prokaryotic virus	Caudovirales/Podoviridae/Myxoctovirus	VC_157_0	0	0	0	0	0	0	0	0	0	0	0	0	0	0	0	0	0	0	0	0	0	0	0	0	0	0	0	0	0	0	0	0	0	0	0	0	0	0	0	0	0	0	0	0	0	0	0
Prokaryotic virus	Unknown/Unknown/Unknown	VC_159_0	0	0	0	0	0	0	0	0	0	0	0	0	0	0	0	0	0	0	0	0	0	0	0	0	0	0	0	0	0	0	0	0	0	0	0	0	3	0	0	0	0	0	0	0	0	0	0
Prokaryotic virus	Unknown/Unknown/Unknown	VC_16_0	0	34	0	0	10	0	0	70	0	0	0	0	0	0	0	0	1	3	0	0	0	0	0	0	0	0	1	0	70	0	0	0	0	0	0	0	2	0	3	0	0	0	1	0	0	0	0
Prokaryotic virus	Unknown/Unknown/Unknown	VC_166_0	0	0	0	0	0	0	0	0	0	0	0	0	0	0	0	0	0	0	0	0	0	0	0	0	0	0	0	0	0	0	0	0	0	0	0	0	0	0	0	0	0	0	0	0	0	1	0
Prokaryotic virus	Unknown/Unknown/Unknown	VC_169_0	0	0	0	0	0	0	0	1	0	0	0	0	0	0	0	0	0	0	0	0	0	0	0	0	0	0	0	0	0	0	0	0	0	0	0	0	0	0	0	0	0	0	0	0	0	0	0
Prokaryotic virus	Caudovirales/Myoviridae/Unassigned	VC_17_0	0	0	0	0	0	0	0	204	0	0	0	0	0	0	0	0	0	0	0	0	0	0	0	0	0	0	0	0	0	0	0	0	0	0	0	0	0	0	0	0	0	0	0	0	0	0	0
Prokaryotic virus	Unknown/Unknown/Unknown	VC_170_0	0	0	0	0	0	0	0	0	0	0	0	0	0	0	0	0	5	0	0	0	0	0	0	0	0	0	0	0	0	0	0	2	0	0	0	0	0	0	0	0	0	0	0	0	0	1	0
Prokaryotic virus	Unknown/Unknown/Unknown	VC_171_0	34	0	0	0	0	5	2	0	0	0	0	12	0	0	0	0	0	0	0	0	0	0	0	0	0	0	3	0	4425	0	0	0	0	0	0	0	0	0	0	0	0	0	0	0	120	8	0
Prokaryotic virus	Unknown/Unknown/Unknown	VC_172_0	28	0	0	0	0	0	0	0	0	0	0	0	0	0	0	0	1	0	0	0	0	0	0	0	0	0	0	0	605	0	0	0	0	0	0	0	0	0	0	0	0	0	0	0	157	8	0
Prokaryotic virus	Unknown/Unknown/Unknown	VC_174_0	0	0	0	0	0	0	0	0	0	0	0	0	0	0	0	0	0	0	0	0	0	0	0	3	0	0	0	0	0	0	1	0	0	0	0	0	0	0	0	0	1	0	0	0	0	1	1
Prokaryotic virus	Caudovirales/Podoviridae/Unassigned	VC_175_0	0	0	0	0	0	0	0	0	0	0	0	206	0	0	0	0	0	0	0	0	0	0	0	0	0	0	0	0	0	0	0	0	0	0	0	0	0	0	0	0	0	0	0	0	0	0	0
Prokaryotic virus	Unknown/Unknown/Unknown	VC_177_0	1	0	0	0	0	0	0	1	0	0	0	0	0	0	0	0	0	0	1	0	0	0	0	0	0	0	0	0	0	0	0	0	0	0	0	0	0	0	0	0	0	0	0	1	0	1	0
Prokaryotic virus	Unknown/Unknown/Unknown	VC_179_0	0	0	0	0	0	0	0	0	0	0	0	0	0	0	0	0	0	0	0	0	0	0	0	0	0	0	0	0	0	0	0	0	0	0	0	0	0	0	0	0	0	0	0	0	0	2	0
Prokaryotic virus	Unknown/Unknown/Unknown	VC_180_0	0	0	0	0	0	0	0	0	0	0	0	0	0	0	0	0	0	0	0	0	0	0	0	0	0	0	0	0	0	0	0	0	0	0	0	0	0	0	0	0	0	0	0	0	0	0	0
Prokaryotic virus	Unknown/Unknown/Unknown	VC_184_0	0	0	0	0	0	0	0	0	0	0	0	0	0	0	0	0	0	0	0	0	0	0	0	0	0	0	0	0	0	0	0	0	0	0	0	0	0	0	0	0	0	0	0	0	0	0	0
Prokaryotic virus	Unknown/Unknown/Unknown	VC_185_0	0	0	3	0	0	0	14	0	0	0	0	0	0	0	0	0	0	0	0	0	0	0	0	1	0	0	285	0	2	0	9	0	0	0	0	0	0	0	0	0	0	0	0	0	0	0	0
Prokaryotic virus	Unknown/Unknown/Unknown	VC_186_0	1	0	0	0	0	0	0	0	0	1	0	0	0	0	0	0	0	0	0	0	0	0	0	0	0	0	0	0	0	0	0	0	0	0	0	0	0	0	0	0	0	0	0	0	0	0	0
Prokaryotic virus	Unknown/Unknown/Unknown	VC_187_0	0	0	0	0	0	0	0	0	0	0	0	0	0	0	0	0	0	0	0	0	0	0	0	12	0	0	0	0	0	0	0	0	0	0	0	0	0	0	0	0	0	0	0	0	1	0	0
Prokaryotic virus	Unknown/Unknown/Unknown	VC_188_0	0	0	0	0	0	0	0	0	0	0	0	0	0	0	0	0	0	0	0	0	0	0	0	0	0	0	0	0	1	0	0	0	0	0	0	0	0	0	0	0	0	0	0	3	0	0	0
Prokaryotic virus	Unknown/Unknown/Unknown	VC_189_0	0	0	0	0	0	0	0	0	0	0	0	0	0	0	0	0	0	0	0	0	0	27	0	0	0	0	0	0	74	0	0	0	0	0	0	0	0	0	0	0	0	0	0	9	0	0	0
Prokaryotic virus	Unknown/Unknown/Unknown	VC_19_0	0	20	0	0	0	0	0	39	0	0	0	0	0	0	0	0	0	0	0	0	0	0	0	0	0	0	0	0	0	0	0	0	0	0	0	0	5	0	2	0	0	0	0	0	0	1	0
Prokaryotic virus	Unknown/Unknown/Unknown	VC_192_0	0	0	0	0	0	0	0	0	0	0	0	0	0	0	0	0	0	0	0	0	0	0	0	0	0	0	260	0	0	0	0	0	0	0	0	0	0	0	0	0	0	0	0	0	0	0	0
Prokaryotic virus	Unknown/Unknown/Unknown	VC_193_0	0	0	0	0	0	0	0	0	0	0	0	24	0	0	0	0	0	0	0	0	1	0	0	0	0	0	0	0	0	0	0	0	0	0	0	0	0	0	0	0	0	0	6	0	1	0	0
Prokaryotic virus	Unknown/Unknown/Unknown	VC_195_0	1	0	2	0	0	0	0	0	0	0	0	0	0	0	0	0	1	0	0	0	1	0	0	18	1	0	0	0	0	0	1	0	0	0	0	0	1	0	0	0	0	0	2	0	1	10	1
Prokaryotic virus	Unknown/Unknown/Unknown	VC_196_0	0	0	0	0	0	0	0	0	0	0	0	0	0	0	0	0	0	0	0	0	0	0	0	0	0	0	0	0	0	0	0	0	0	0	0	0	0	0	0	0	0	0	0	0	0	0	0
Prokaryotic virus	Unknown/Unknown/Unknown	VC_197_0	0	0	0	0	0	0	0	0	0	0	0	0	0	0	0	0	0	0	0	0	0	0	0	0	0	0	0	0	0	0	0	0	0	0	0	0	1	0	0	0	0	0	0	0	0	0	0
Prokaryotic virus	Unknown/Unknown/Unknown	VC_198_0	0	0	0	0	0	0	0	0	0	0	0	0	0	0	0	0	0	0	0	0	0	0	0	0	0	0	0	0	0	0	0	0	0	0	0	0	0	0	0	0	0	0	0	0	0	0	0
Prokaryotic virus	Unknown/Unknown/Unknown	VC_2_0	1	0	0	0	0	0	0	0	0	0	0	0	0	0	0	0	0	0	0	0	0	0	2	0	0	0	0	0	0	0	0	0	0	0	0	0	0	0	0	0	0	0	0	0	0	0	1
Prokaryotic virus	Unknown/Unknown/Unknown	VC_20_0	0	0	0	0	0	0	0	0	0	0	0	0	0	0	0	0	0	0	0	0	0	0	0	0	0	0	0	0	0	0	0	0	0	0	0	0	0	0	0	0	0	0	0	0	0	0	0
Prokaryotic virus	Unassigned/Microviridae/Unassigned	VC_200_0	0	0	0	0	0	0	0	0	0	0	0	0	0	8	0	0	0	0	0	0	0	0	0	0	0	0	0	0	0	0	0	0	0	0	0	0	0	0	0	0	0	0	0	0	0	0	0
Prokaryotic virus	Unknown/Unknown/Unknown	VC_201_0	0	0	0	0	0	0	0	0	0	4	0	0	0	0	0	0	0	0	0	0	0	0	0	0	0	0	0	0	0	0	0	0	0	0	0	0	0	0	0	0	1	0	0	0	0	1	0
Prokaryotic virus	Unknown/Unknown/Unknown	VC_204_0	0	0	0	0	0	0	0	0	0	0	0	0	0	67	7	3	0	0	0	0	0	0	0	0	0	0	0	0	0	0	0	0	0	0	0	0	5	1	0	0	3	0	0	0	0	1	0
Prokaryotic virus	Unknown/Unknown/Unknown	VC_205_0	0	0	0	0	0	0	0	0	0	0	0	0	0	0	0	0	0	0	0	0	0	0	0	0	0	0	0	0	0	0	0	0	0	0	0	0	0	0	0	0	0	0	0	0	0	0	0
Prokaryotic virus	Unknown/Unknown/Unknown	VC_206_0	0	0	0	0	0	0	0	0	0	0	0	0	0	0	0	0	0	0	0	0	0	0	0	0	0	0	0	0	0	0	0	0	0	0	0	0	0	0	0	0	0	0	0	0	0	0	0
Prokaryotic virus	Unknown/Unknown/Unknown	VC_207_0	0	0	51	0	0	0	0	0	0	0	0	0	0	0	0	0	0	3	0	0	0	0	0	75	1	0	0	0	0	0	0	0	0	0	0	1	0	0	0	0	0	0	41	0	0	1	0
Prokaryotic virus	Unknown/Unknown/Unknown	VC_208_0	0	0	0	0	0	0	0	0	0	0	0	0	0	0	0	0	0	0	0	0	0	0	0	0	0	0	0	0	0	0	0	0	0	0	0	0	0	0	0	0	0	0	0	0	2	0	0
Prokaryotic virus	Unknown/Unknown/Unknown	VC_209_0	0	0	0	4	0	0	0	0	0	0	0	0	0	0	0	0	0	0	0	0	0	0	0	0	0	0	0	0	0	0	0	0	0	0	0	0	0	0	0	0	0	0	0	0	0	0	0
Prokaryotic virus	Unknown/Unknown/Unknown	VC_21_0	0	0	0	0	0	0	0	0	0	0	0	0	0	0	0	0	0	0	0	0	0	0	0	0	0	0	0	0	0	0	0	0	0	0	0	0	0	0	0	0	0	0	0	0	0	0	0
Prokaryotic virus	Unknown/Unknown/Unknown	VC_210_0	0	0	0	0	0	0	0	0	0	0	0	0	0	82	4	5	0	0	0	0	0	0	0	0	0	0	0	0	0	0	0	0	0	3	0	0	0	0	0	0	0	0	0	0	0	0	0
Prokaryotic virus	Unknown/Unknown/Unknown	VC_211_0	0	0	0	0	0	0	0	0	0	0	0	0	0	0	0	3	0	0	0	0	0	0	0	0	0	0	0	0	0	0	0	0	0	0	0	0	0	0	0	0	4	0	0	0	0	0	0
Prokaryotic virus	Unknown/Unknown/Unknown	VC_212_0	0	0	0	0	0	0	0	0	0	0	0	0	0	0	0	0	0	0	0	0	0	0	0	0	0	0	0	0	0	0	0	0	0	0	0	0	0	0	0	0	0	0	0	0	0	0	0
Prokaryotic virus	Unknown/Unknown/Unknown	VC_215_0	0	0	0	0	0	0	0	0	0	0	0	0	0	0	0	0	0	0	0	0	0	0	0	0	0	0	0	0	0	0	0	0	0	0	0	0	0	0	0	0	0	0	0	0	0	0	0
Prokaryotic virus	Unassigned/Microviridae/Unassigned	VC_216_0	0	0	0	0	0	0	0	0	0	0	0	0	0	0	0	0	0	0	0	0	0	0	0	0	0	0	0	0	0	0	0	0	0	0	0	0	0	0	0	0	0	0	0	0	0	2	0
Prokaryotic virus	Unknown/Unknown/Unknown	VC_217_0	0	0	0	0	0	0	0	0	0	0	0	0	0	0	0	0	0	0	0	0	0	0	0	0	0	0	0	0	0	0	0	0	0	0	0	0	0	0	0	0	0	0	0	0	0	0	0
Prokaryotic virus	Unknown/Unknown/Unknown	VC_22_0	0	0	0	0	0	0	0	0	0	0	0	0	0	0	0	0	0	0	0	0	0	0	0	0	0	0	0	0	0	0	0	0	0	0	0	0	0	0	0	0	0	0	0	0	0	0	0
Prokaryotic virus	Unknown/Unknown/Unknown	VC_23_0	0	0	0	0	0	0	0	0	0	0	0	0	0	0	0	0	0	0	0	0	0	0	0	0	0	0	0	0	0	0	0	0	0	0	0	0	0	0	0	0	0	0	0	0	0	0	0
Prokaryotic virus	Unknown/Unknown/Unknown	VC_24_0	3	0	0	0	0	0	0	0	0	0	0	0	0	0	0	0	0	0	0	0	0	0	0	0	0	0	0	0	0	0	0	0	0	0	0	0	0	0	0	0	0	0	0	0	0	0	2
Prokaryotic virus	Unknown/Unknown/Unknown	VC_27_0	0	0	0	0	0	0	0	0	0	0	0	0	0	0	0	0	0	0	0	0	0	0	0	0	0	0	0	0	0	0	0	0	0	0	0	0	0	0	0	0	0	0	0	0	0	0	0
Prokaryotic virus	Caudovirales/Myoviridae/Unassigned	VC_28_0	0	0	1	0	0	0	0	0	0	0	0	0	0	0	3	2	0	0	0	0	0	0	0	0	6	0	0	0	0	0	1	0	0	0	0	0	0	0	0	0	0	0	0	0	0	0	0
Prokaryotic virus	Unknown/Unknown/Unknown	VC_3_0	2	0	0	0	0	0	0	0	0	0	0	0	0	0	0	0	0	0	0	0	0	0	0	3	0	0	0	0	0	0	0	0	0	0	0	0	0	0	0	0	0	0	0	11	1	75	1
Prokaryotic virus	Unknown/Unknown/Unknown	VC_31_2	0	0	0	0	0	0	5	0	0	0	0	0	0	0	32	29	0	0	0	6	0	14	6	17	5	0	0	0	35	1	25124	0	0	9	0	0	0	0	0	0	0	4	1	130	0	1	0
Prokaryotic virus	Unknown/Unknown/Unknown	VC_37_0	0	0	0	0	0	0	0	0	0	0	0	0	0	0	0	0	0	0	0	0	0	0	0	0	0	0	0	0	0	0	0	0	0	0	0	0	0	0	0	0	0	0	0	0	0	0	0
Prokaryotic virus	Unknown/Unknown/Unknown	VC_38_0	0	0	0	0	0	0	0	0	0	0	0	0	0	0	0	0	0	0	0	0	0	0	0	0	0	0	1	0	0	0	0	0	0	0	0	10	0	0	0	0	0	0	0	0	0	0	0
Prokaryotic virus	Unknown/Unknown/Unknown	VC_4_0	0	0	0	0	0	0	0	0	0	0	0	0	0	0	0	0	0	1	0	0	0	0	0	0	0	0	0	0	0	0	0	0	7	0	0	0	0	0	0	0	0	0	0	0	0	0	0
Prokaryotic virus	Unknown/Unknown/Unknown	VC_40_0	0	0	0	0	0	0	0	0	0	0	0	0	0	0	0	0	0	0	0	0	0	0	0	0	0	0	0	0	0	0	0	0	0	0	0	0	0	0	0	0	0	0	0	0	0	1	0
Prokaryotic virus	Unknown/Unknown/Unknown	VC_41_0	0	0	0	0	0	0	0	0	0	0	0	0	0	1	0	0	0	0	0	0	0	0	0	2	0	0	0	0	0	0	0	0	0	0	0	0	0	0	0	0	0	0	0	0	0	0	0
Prokaryotic virus	Unknown/Unknown/Unknown	VC_42_0	0	0	0	0	0	0	0	0	0	0	0	0	0	0	0	0	0	0	0	0	0	0	0	0	0	0	0	0	0	0	0	0	0	0	0	0	1	0	0	0	0	0	0	0	0	2	2
Prokaryotic virus	Unknown/Unknown/Unknown	VC_43_0	0	0	0	0	0	0	0	0	0	0	0	0	0	0	0	0	0	0	0	0	0	0	0	1	0	0	0	0	0	0	0	0	0	0	0	0	0	0	0	0	0	0	0	0	0	0	0
Prokaryotic virus	Unknown/Unknown/Unknown	VC_44_0	0	0	0	12	0	0	0	0	0	0	0	0	0	0	0	0	0	0	0	4	0	5	0	0	0	0	0	0	0	0	0	0	0	0	0	0	0	0	0	0	0	0	0	0	0	1	0
Prokaryotic virus	Unknown/Unknown/Unknown	VC_45_0	0	0	0	4	0	0	0	0	0	0	0	0	0	0	0	0	0	0	0	0	0	0	0	0	0	0	0	0	0	0	1	0	0	0	0	0	0	0	0	0	0	0	0	0	3	0	0
Prokaryotic virus	Unknown/Unknown/Unknown	VC_47_0	0	0	0	0	0	0	0	0	0	0	0	0	0	0	0	0	0	0	0	0	0	2	0	0	0	0	0	0	0	0	0	0	0	0	0	0	1	0	0	0	0	0	9	0	0	2	3
Prokaryotic virus	Unknown/Unknown/Unknown	VC_48_0	0	0	0	0	0	0	0	0	0	0	0	0	0	0	0	0	0	0	0	0	0	0	0	0	0	0	0	0	0	0	0	0	0	0	0	0	0	0	0	0	0	0	0	0	0	0	0
Prokaryotic virus	Unknown/Unknown/Unknown	VC_49_0	1	0	0	0	0	0	0	0	0	0	0	0	0	0	0	0	0	0	0	0	0	0	0	0	0	0	0	0	0	0	0	0	0	0	0	0	0	0	0	0	0	0	0	0	0	0	0
Prokaryotic virus	Unknown/Unknown/Unknown	VC_5_0	0	0	0	0	0	0	0	0	0	0	0	0	0	320	25	19	0	0	0	0	0	0	0	0	0	0	0	0	0	0	0	0	0	11	0	0	0	0	0	0	0	0	0	0	2	0	0
Prokaryotic virus	Unknown/Unknown/Unknown	VC_50_0	2	0	0	0	0	0	0	0	0	0	0	0	0	0	0	0	0	0	0	0	0	0	0	0	1	0	0	0	0	0	0	0	0	0	0	0	0	0	0	0	0	0	0	0	2	0	0
Prokaryotic virus	Unknown/Unknown/Unknown	VC_51_0	0	0	0	0	0	0	0	0	0	0	0	0	0	0	0	0	0	0	0	0	0	0	1	0	0	0	0	0	0	0	0	0	0	0	0	0	0	0	0	0	0	0	0	0	0	0	0
Prokaryotic virus	Unknown/Unknown/Unknown	VC_52_0	0	0	0	0	0	0	0	0	0	0	0	0	0	0	0	0	0	0	0	0	0	0	0	0	0	0	0	0	0	0	0	0	0	0	0	0	0	0	0	0	0	0	0	0	0	0	0
Prokaryotic virus	Unknown/Unknown/Unknown	VC_53_0	0	0	0	0	0	0	0	0	0	0	0	0	0	0	0	0	0	0	0	0	0	0	0	0	0	0	0	0	0	0	0	0	0	0	0	0	0	0	0	0	0	0	0	0	0	0	0
Prokaryotic virus	Unknown/Unknown/Unknown	VC_54_0	0	0	0	0	0	0	0	0	0	0	0	0	0	1	0	0	0	0	1	0	1	0	0	5	0	0	0	0	0	0	3	0	1	0	0	0	0	0	0	0	0	0	0	0	1	0	1
Prokaryotic virus	Caudovirales/Podoviridae/Cp1virus	VC_56_0	6	0	0	0	0	0	0	0	5	5734	0	0	0	0	0	0	0	0	3	0	0	0	0	0	0	1	1	0	0	2	0	1	0	0	0	3	0	0	2	0	0	0	0	0	0	0	0
Prokaryotic virus	Unknown/Unknown/Unknown	VC_57_0	0	0	0	0	0	0	0	0	0	0	0	0	0	0	0	0	0	0	0	0	0	0	0	0	0	0	0	0	0	0	0	0	0	0	0	0	0	0	0	0	0	0	0	0	0	1	0
Prokaryotic virus	Unknown/Unknown/Unknown	VC_58_0	2	0	0	0	0	0	0	0	0	0	0	0	0	0	0	0	0	0	0	0	0	0	0	0	0	0	0	0	0	0	0	0	0	0	0	1	0	0	0	0	0	0	0	0	2	0	0
Prokaryotic virus	Unknown/Unknown/Unknown	VC_59_0	1	0	0	0	0	0	0	0	0	0	0	0	0	0	0	0	0	0	0	0	0	0	0	0	0	0	0	0	0	0	0	0	0	0	0	0	0	0	0	0	0	0	0	0	0	0	0
Prokaryotic virus	Unknown/Unknown/Unknown	VC_6_0	0	0	0	0	0	0	0	0	0	0	0	0	0	0	0	0	0	0	0	0	0	0	0	0	0	0	0	0	0	0	0	0	0	0	0	0	0	0	0	0	0	0	0	0	0	0	0
Prokaryotic virus	Unknown/Unknown/Unknown	VC_61_0	1	0	0	0	0	0	0	0	4	1	0	0	0	0	0	0	0	0	0	0	0	0	0	0	0	0	1	0	0	0	0	3	0	0	0	0	0	0	0	0	0	0	1	0	1	0	0
Prokaryotic virus	Unknown/Unknown/Unknown	VC_67_0	0	0	0	0	0	0	0	0	0	0	0	0	0	0	0	0	0	0	0	0	0	0	0	0	0	0	13	0	1	2	0	0	0	0	0	0	0	0	0	0	0	0	0	0	0	0	1
Prokaryotic virus	Unknown/Unknown/Unknown	VC_69_0	0	0	0	0	0	0	0	0	0	0	0	0	0	0	0	0	0	0	0	0	0	0	0	0	0	0	0	0	0	0	0	0	0	0	0	0	0	0	0	0	0	0	0	12	0	0	1
Prokaryotic virus	Unknown/Unknown/Unknown	VC_7_0	0	0	0	0	0	0	0	0	0	0	0	0	0	0	0	0	0	0	0	0	0	0	0	0	0	0	0	0	0	0	0	0	0	0	0	0	0	0	0	0	0	0	0	0	0	0	0
Prokaryotic virus	Unknown/Unknown/Unknown	VC_74_0	0	0	38	13	0	0	0	0	0	0	0	0	0	32	8	5	0	0	0	0	0	0	0	0	0	0	0	0	0	0	0	0	0	3	0	0	0	0	0	0	0	0	0	0	0	6	0
Prokaryotic virus	Unknown/Unknown/Unknown	VC_75_0	0	0	1	0	0	1	0	0	0	9	0	0	0	13	3	3	2	0	0	2	0	0	0	7	0	0	0	2	0	0	0	0	1	1	2	0	0	0	0	0	2	0	0	0	0	18	2
Prokaryotic virus	Unassigned/Microviridae/Unassigned	VC_76_0	0	0	0	10	0	0	0	0	0	0	0	0	0	0	0	0	0	0	0	0	0	0	0	0	0	0	0	0	0	0	0	0	0	0	1	0	0	0	0	0	0	0	0	0	0	0	0
Prokaryotic virus	Unknown/Unknown/Unknown	VC_77_0	0	0	0	0	0	0	0	0	1	0	0	0	0	39	3	1	2	0	0	0	0	4	0	8	0	0	0	23	0	0	0	0	1	0	0	0	1	0	0	0	0	0	0	0	0	2	0
Prokaryotic virus	Unknown/Unknown/Unknown	VC_78_0	0	0	1	3	0	0	0	0	0	0	0	0	0	1	0	0	0	0	0	0	0	0	0	0	0	0	2	0	0	0	0	0	0	0	0	0	0	0	0	0	0	0	0	0	1	0	0
Prokaryotic virus	Unknown/Unknown/Unknown	VC_79_0	0	0	0	0	0	0	0	0	0	0	0	0	8	2	0	0	0	0	0	0	0	0	0	46	0	0	0	0	0	0	0	1	0	0	0	0	0	0	0	0	0	0	0	0	0	2	0
Prokaryotic virus	Unassigned/Microviridae/Unassigned	VC_8_0	3	0	8	3	0	0	0	0	0	9	0	1	0	233	12	18	4	0	3	0	10	10	0	2	0	0	0	0	0	0	7	32	0	3	6	7	0	1	0	0	0	0	2	0	0	10	3
Prokaryotic virus	Unknown/Unknown/Unknown	VC_80_0	0	0	0	0	0	0	0	0	0	3	0	0	0	0	0	0	0	0	0	0	0	0	0	0	0	0	0	0	0	0	0	0	0	0	1	0	0	0	0	0	0	0	0	0	0	1	0
Prokaryotic virus	Unassigned/Microviridae/Unassigned	VC_81_0	0	0	0	0	0	0	0	0	0	0	0	0	0	0	0	0	0	0	0	4	0	0	0	2	0	0	0	0	0	0	0	1	0	0	0	0	0	0	0	0	1	0	0	0	0	0	0
Prokaryotic virus	Unknown/Unknown/Unknown	VC_82_0	0	0	0	0	0	0	0	0	0	0	0	0	0	0	0	0	0	0	0	0	0	0	0	0	0	0	0	0	0	0	0	0	0	0	0	0	0	0	0	0	0	2	0	0	0	0	0
Prokaryotic virus	Unknown/Unknown/Unknown	VC_84_0	0	0	50	0	0	0	0	0	0	0	0	0	0	0	0	0	0	0	0	0	0	0	0	0	0	0	0	0	0	0	0	0	0	0	2	0	0	0	0	0	0	0	0	0	1	0	0
Prokaryotic virus	Unknown/Unknown/Unknown	VC_85_0	0	0	0	0	0	0	0	0	0	0	0	0	0	15	0	2	0	0	0	0	0	105	0	0	0	0	0	0	0	0	0	0	0	0	0	2	0	0	1	0	0	0	0	0	1	0	0
Prokaryotic virus	Unknown/Unknown/Unknown	VC_86_0	0	0	0	0	0	0	0	0	0	0	0	0	0	0	0	0	0	0	0	0	0	0	0	0	0	0	0	0	0	0	0	0	0	0	0	0	1	0	0	0	0	0	0	0	0	1	0
Prokaryotic virus	Unknown/Unknown/Unknown	VC_87_0	0	0	0	0	0	0	0	0	0	0	0	0	0	1	0	0	0	0	0	0	0	0	0	0	0	0	0	0	0	0	0	0	0	0	0	0	0	0	0	0	0	0	0	0	0	0	0
Prokaryotic virus	Unknown/Unknown/Unknown	VC_89_0	0	0	0	0	0	0	0	0	0	0	0	0	0	0	0	0	0	0	0	0	0	0	0	0	0	0	0	0	0	0	1	0	0	0	0	2	0	0	0	0	0	0	0	0	0	0	0
Prokaryotic virus	Unknown/Unknown/Unknown	VC_9_0	0	0	0	0	0	0	0	0	0	0	0	0	0	21	0	1	0	0	0	0	0	0	0	9	0	0	1	0	0	0	0	0	0	0	0	0	1	0	0	0	0	0	0	0	1	5	0
Prokaryotic virus	Unknown/Unknown/Unknown	VC_90_0	0	0	0	0	0	0	0	0	0	0	0	0	0	1	0	0	0	0	0	0	0	0	0	0	0	0	0	0	0	0	0	0	0	0	0	0	0	0	0	0	0	0	0	0	0	7	0
Prokaryotic virus	Unknown/Unknown/Unknown	VC_92_0	0	0	0	0	0	0	0	0	0	0	0	0	0	0	0	0	0	0	0	0	0	0	0	0	0	0	0	0	0	0	0	0	0	0	0	0	0	0	0	0	0	0	0	0	0	0	0
Prokaryotic virus	Unknown/Unknown/Unknown	VC_93_0	0	0	0	0	0	0	0	1	0	0	0	0	0	0	0	0	0	0	0	0	0	0	0	0	0	0	0	0	0	0	0	0	0	0	0	0	0	0	0	0	0	0	0	0	0	1	0
Prokaryotic virus	Unknown/Unknown/Unknown	VC_94_0	0	0	0	0	0	0	0	0	0	0	0	0	0	0	0	0	0	0	0	0	0	0	0	0	0	0	0	0	0	0	0	0	1	0	0	0	0	0	0	0	0	0	0	0	0	0	0
Prokaryotic virus	Unknown/Unknown/Unknown	VC_95_0	0	0	0	0	0	0	0	0	0	0	0	0	0	0	0	0	0	0	0	0	0	0	0	0	0	0	0	0	0	0	0	0	0	0	0	0	0	0	0	0	0	0	0	0	0	0	0
Prokaryotic virus	Unknown/Unknown/Unknown	VC_96_0	0	0	0	0	0	0	0	0	0	0	0	0	0	0	0	0	0	0	0	0	0	0	0	0	0	0	0	0	0	0	0	0	0	0	0	0	0	0	0	0	0	0	0	0	0	0	0
Prokaryotic virus	Unknown/Unknown/Unknown	VC_97_0	0	0	0	0	0	0	0	0	0	0	0	0	0	0	0	0	0	0	0	0	0	0	0	0	0	0	0	0	0	0	0	0	0	0	0	0	0	0	0	0	0	0	0	0	0	0	0
Prokaryotic virus	Unknown/Unknown/Unknown	VC_98_0	0	0	0	0	0	0	0	0	0	0	0	0	0	0	0	0	0	0	0	0	0	0	0	0	0	0	0	0	0	0	0	0	0	0	0	0	0	0	0	0	0	0	0	0	0	0	0
Prokaryotic virus	Unknown/Unknown/Unknown	VC_99_0	0	0	0	0	0	0	0	0	0	0	0	0	0	2	1	1	0	2	0	0	0	0	0	1	0	0	0	0	0	0	0	1	0	0	0	0	0	0	0	0	0	0	0	0	0	0	0
*: Reads of a farm was differentiated using barcode information, those reads without barcode were not included in this table; prokaryotic VC that has specific taxonomical name is in bold italic.
[truncated: 88 more columns]
