# Supplementary material for: Viral Metagenome-Based Precision Surveillance of Pig Population at Large Scale Reveals Viromic Signatures of Sample Types and Influence of Farming Management on Pig Virome
Source: mSystems. 2021 Jun 8;6(3):e00420-21. doi: 10.1128/mSystems.00420-21 (PMC8269232; doi:10.1128/mSystems.00420-21)
Supplement: DATA SET S5 [file msystems.00420-21-sd005.xlsx]

## Sheet: Sheet1
Dataset S5*. Sample details, immunization records, and scoring of management and biosafety measures of farms.
		Immunization								Management and biosafety measures
Farms	Sample numbers	CSFV (A.)	PRRSV (A.)	FMDV (K.)	PCV2 (K.)	PEDV-TGEV-RVA/PEDV-TGEV (A.)	PRV (A.)	JEV (A.)	PPV (K.)	Administration	Isolated_Housing	House_Hygiene	Air_Quality	Surrounding	Immunization operation	Disinfection	Quarantine
AH01	45	1	1	0	1	0	1	0	0	2	2.3	2.3	2	1	2.7	1.3	1.7
BJ01	40	1	1	1	0	0	1	0	0	2.3	2.3	2.3	2	1.3	3	1.7	2.3
CQ01	40	1	1	1	1	0	1	0	0	3	3	3	3	2	3	3	3
FJ01	30	1	1	0	1	0	0	0	1	3	3	2	2	2	3	3	2
GD01	32	1	0	0	1	0	1	0	0	2	3	2	3	2	2	2	2
GD02	31	1	0	0	1	0	1	0	0	3	3	2	2	2	3	3	2
GD03	43	1	0	0	0	0	1	0	0	2	3	2	2	2	3	2	2
GX01	50	1	1	0	1	0	0	0	0	3	3	3	3	3	3	3	3
GX02	60	1	1	0	1	0	0	0	0	3	3	3	3	3	3	3	3
GX03	33	1	0	0	0	0	1	0	0	2	3	2	3	2	2	2	1
GX04	34	1	0	0	1	0	1	0	0	3	3	2	2	2	2	2	2
GX05	52	1	0	0	0	0	0	0	0	1	1	1.7	1.7	1	1.5	1	1
GZ01	40	1	0	1	0	0	0	0	0	3	3	3	3	2	3	3	3
GZ02	40	1	0	1	0	0	1	1	0	3	3	3	3	2	3	3	3
GZ03	33	1	0	0	1	0	1	0	0	3	3	3	3	2	3	3	3
GZ04	38	0	0	0	0	0	0	0	0	3	3	3	3	2	3	3	3
HeB01	40	1	1	0	1	0	1	0	0	3	3	3	3	2	3	3	3
HeB02	40	1	0	0	0	0	1	0	0	2	2	2	1	2	2	1	2
HeB03	40	1	0	0	1	0	1	0	0	2	2	2	1	1	2	1	2
HeB04	25	1	0	0	0	0	1	0	0	1	1	1	2	1	2	1	1
HeN01	40	1	1	1	1	0	1	0	0	1	1.5	1.5	1.5	1	2	1	1.5
HLJ01	40	1	1	0	1	0	1	0	0	1.5	1.5	2	1.5	1.5	2	1	1
HuB01	40	1	1	0	1	1	0	1	0	1	1	1	1	2	1	2	2
HuN01	42	1	1	1	1	0	1	1	1	2	2	2	2	2	1	2	2
HuN02	35	1	1	0	1	1	0	1	0	2	1	1	1	3	2	2	2
JL01	50	1	0	1	1	0	1	0	0	3	3	2	3	1	3	3	2
JS01	30	0	1	0	0	0	0	0	0	2	2	1	1	2	3	2	2
JX01	30	0	1	0	0	0	1	0	0	2	2	2	2	3	3	2	2
LN01	40	1	1	1	1	0	1	0	1	3	3	3	3	3	3	3	3
LN02	40	1	1	0	0	0	1	0	0	2	3	2	2	2	3	2	3
NM01	50	1	1	1	0	0	0	0	0	3	2	2	2	2	3	2	2
NM02	50	1	1	0	1	1	0	0	0	1	1	1	1	2	2	1	1
NX01	40	1	0	1	0	0	1	0	0	2	2	1	1	3	2	2	2
NX02	40	1	0	1	0	0	1	0	0	1	1	2	2	2	1	1	1
SC01	40	1	1	1	1	0	1	0	0	3	3	3	3	3	3	3	3
SC02	40	1	1	1	1	0	1	0	0	3	3	3	3	1	3	3	1
SD01	40	1	1	0	1	0	1	0	0	2	2	2	1	2	2	1	2
SD02	40	1	0	0	1	0	1	0	0	1	2	1	1	2	1	1	2
SH01	40	1	0	0	1	0	1	0	0	3	3	3	2	2	3	2	2
SX01	40	1	1	0	1	0	1	0	0	2	3	2	2	2	3	2	2
SX02	40	1	1	0	1	0	1	0	0	3	3	3	3	2	2	3	2
TJ01	40	1	1	0	1	0	1	0	0	3	3	3	2	2	3	3	3
YN01	60	1	0	1	0	0	0	0	0	1.7	1.7	2.3	2.3	2.3	2.3	1.7	1.7
YN02	68	1	1	1	0	0	0	0	0	2.3	1.7	2.3	2.3	1.7	3	1.7	2.3
ZJ01	40	1	0	0	1	0	0	0	0	2	3	3	2	2	3	3	3
*It records whether a farm has immunize the following vaccines. CSFV: classical swine fever virus, PRRSV: porcine reproductive and respiratory syndorme virus, FMDV: foot and mouth disease virus, PCV2: porcine circovirus 2, PEDV-TGEV-RVA: triple vaccine for porcine epidemic diarrhea virus, tranmissible gastroenteritis virus and group A rotavirus, PRV: pseudorabies virus, JEV: Japanese encephalitis…
