# Supplementary material for: Viral Metagenome-Based Precision Surveillance of Pig Population at Large Scale Reveals Viromic Signatures of Sample Types and Influence of Farming Management on Pig Virome
Source: mSystems. 2021 Jun 8;6(3):e00420-21. doi: 10.1128/mSystems.00420-21 (PMC8269232; doi:10.1128/mSystems.00420-21)
Supplement: DATA SET S6 [file msystems.00420-21-sd006.xlsx]

## Sheet: Sheet1
Dataset S6*. BLASTn searches against complete vaccine genomes using the Pigs_VIRES VLSs of each farm.
Query	Query origin	Vaccine	Identity (%)	evalue	Query length (nt)	Length of alignment (nt)
1118074_aa_Viruses,,,Nidovirales,Arteriviridae,Betaarterivirus,Betaarterivirus_suid_2,Porcine_reproductive_and_respiratory_syndrome_virus_2	Pigs_VIRES	PRRSV_JXA1-P80_FJ548853.1	98.261	2.55e-53	196	115
1118076_aa_Viruses,,,Nidovirales,Arteriviridae,Betaarterivirus,Betaarterivirus_suid_2,Porcine_reproductive_and_respiratory_syndrome_virus_2	Pigs_VIRES	PRRSV_JXA1-P80_FJ548853.1	98	9.3e-46	124	100
1118079_aa_Viruses,,,Nidovirales,Arteriviridae,Betaarterivirus,Betaarterivirus_suid_2,Porcine_reproductive_and_respiratory_syndrome_virus_2	Pigs_VIRES	PRRSV_HUN4_EF635006.1	99.444	1.03e-91	180	180
1118085_aa_Viruses,,,Nidovirales,Arteriviridae,Betaarterivirus,Betaarterivirus_suid_2,Porcine_reproductive_and_respiratory_syndrome_virus_2	Pigs_VIRES	PRRSV_JXA1-P80_FJ548853.1	92.857	2.65e-36	125	98
1118087_aa_Viruses,,,Nidovirales,Arteriviridae,,Porcine_reproductive_and_respiratory_syndrome_virus,	Pigs_VIRES	PRRSV_HUN4_EF635006.1	99.568	0	463	463
1118088_aa_Viruses,,,Nidovirales,Arteriviridae,,Porcine_reproductive_and_respiratory_syndrome_virus,	Pigs_VIRES	PRRSV_HUN4_EF635006.1	95.107	3.88e-148	327	327
1118090_aa_Viruses,,,Nidovirales,Arteriviridae,,Porcine_reproductive_and_respiratory_syndrome_virus,	Pigs_VIRES	PRRSV_JXA1-P80_FJ548853.1	99.279	0	1530	1526
1118097_aa_Viruses,,,Nidovirales,Arteriviridae,,Porcine_reproductive_and_respiratory_syndrome_virus,	Pigs_VIRES	PRRSV_JXA1-P80_FJ548853.1	100	1.84e-54	184	110
1118099_aa_Viruses,,,Nidovirales,Arteriviridae,,Porcine_reproductive_and_respiratory_syndrome_virus,	Pigs_VIRES	PRRSV_JXA1-P80_FJ548853.1	98.214	8.08e-52	138	112
1118100_aa_Viruses,,,Nidovirales,Arteriviridae,,Porcine_reproductive_and_respiratory_syndrome_virus,	Pigs_VIRES	PRRSV_HUN4_EF635006.1	98.889	4.78e-90	180	180
1118106_aa_Viruses,,,Nidovirales,Arteriviridae,,Porcine_reproductive_and_respiratory_syndrome_virus,	Pigs_VIRES	PRRSV_JXA1-P80_FJ548853.1	100	2.74e-62	167	124
1118108_aa_Viruses,,,Nidovirales,Arteriviridae,,Porcine_reproductive_and_respiratory_syndrome_virus,	Pigs_VIRES	PRRSV_JXA1-P80_FJ548853.1	99.268	0	828	820
1118109_aa_Viruses,,,Nidovirales,Arteriviridae,,Porcine_reproductive_and_respiratory_syndrome_virus,	Pigs_VIRES	PRRSV_HUN4_EF635006.1	89.888	3.04e-62	183	178
1118118_aa_Viruses,,,Nidovirales,Arteriviridae,,Porcine_reproductive_and_respiratory_syndrome_virus,	Pigs_VIRES	PRRSV_JXA1-P80_FJ548853.1	99.01	5.61e-48	125	101
1118123_aa_Viruses,,,Nidovirales,Arteriviridae,,Porcine_reproductive_and_respiratory_syndrome_virus,	Pigs_VIRES	PRRSV_JXA1-P80_FJ548853.1	98.214	1.09e-51	180	112
1118124_aa_Viruses,,,Nidovirales,Arteriviridae,,Porcine_reproductive_and_respiratory_syndrome_virus,	Pigs_VIRES	PRRSV_CH-1R_EU807840.1	85.242	1.16e-114	428	393
1118128_aa_Viruses,,,Nidovirales,Arteriviridae,,Porcine_reproductive_and_respiratory_syndrome_virus,	Pigs_VIRES	PRRSV_JXA1-P80_FJ548853.1	88.199	3.5e-51	163	161
1118129_aa_Viruses,,,Nidovirales,Arteriviridae,,Porcine_reproductive_and_respiratory_syndrome_virus,	Pigs_VIRES	PRRSV_JXA1-P80_FJ548853.1	90.361	6.3e-59	176	166
1118130_aa_Viruses,,,Nidovirales,Arteriviridae,,Porcine_reproductive_and_respiratory_syndrome_virus,	Pigs_VIRES	PRRSV_CH-1R_EU807840.1	95.213	8.51e-83	190	188
1118132_aa_Viruses,,,Nidovirales,Arteriviridae,,Porcine_reproductive_and_respiratory_syndrome_virus,	Pigs_VIRES	PRRSV_HUN4_EF635006.1	89.262	1.56e-49	157	149
1118133_aa_Viruses,,,Nidovirales,Arteriviridae,,Porcine_reproductive_and_respiratory_syndrome_virus,	Pigs_VIRES	PRRSV_CH-1R_EU807840.1	90.323	1.14e-66	192	186
1118140_aa_Viruses,,,Nidovirales,Arteriviridae,,Porcine_reproductive_and_respiratory_syndrome_virus,	Pigs_VIRES	PRRSV_CH-1R_EU807840.1	90.27	4.11e-66	193	185
1118142_aa_Viruses,,,Nidovirales,Arteriviridae,,Porcine_reproductive_and_respiratory_syndrome_virus,	Pigs_VIRES	PRRSV_HUN4_EF635006.1	87.432	1.12e-56	187	183
1118144_aa_Viruses,,,Nidovirales,Arteriviridae,,Porcine_reproductive_and_respiratory_syndrome_virus,	Pigs_VIRES	PRRSV_CH-1a_AY032626.1	85.731	0	1664	1661
1118145_aa_Viruses,,,Nidovirales,Arteriviridae,,Porcine_reproductive_and_respiratory_syndrome_virus,	Pigs_VIRES	PRRSV_CH-1a_AY032626.1	90.506	3.5e-56	164	158
1118147_aa_Viruses,,,Nidovirales,Arteriviridae,,Porcine_reproductive_and_respiratory_syndrome_virus,	Pigs_VIRES	PRRSV_JXA1-P80_FJ548853.1	95.652	3.23e-47	191	115
1118151_aa_Viruses,,,Nidovirales,Arteriviridae,,Porcine_reproductive_and_respiratory_syndrome_virus,	Pigs_VIRES	PRRSV_GD_EU825724.1	94.43	7.94e-176	414	395
1118152_aa_Viruses,,,Nidovirales,Arteriviridae,,Porcine_reproductive_and_respiratory_syndrome_virus,	Pigs_VIRES	PRRSV_HUN4_EF635006.1	99.811	0	529	529
1118153_aa_Viruses,,,Nidovirales,Arteriviridae,,Porcine_reproductive_and_respiratory_syndrome_virus,	Pigs_VIRES	PRRSV_HUN4_EF635006.1	90.355	5.43e-70	198	197
1118156_aa_Viruses,,,Nidovirales,Arteriviridae,,Porcine_reproductive_and_respiratory_syndrome_virus,	Pigs_VIRES	PRRSV_HUN4_EF635006.1	90.678	3.94e-40	142	118
1118157_aa_Viruses,,,Nidovirales,Arteriviridae,,Porcine_reproductive_and_respiratory_syndrome_virus,	Pigs_VIRES	PRRSV_HUN4_EF635006.1	100	5.64e-70	205	138
1118162_aa_Viruses,,,Nidovirales,Arteriviridae,,Porcine_reproductive_and_respiratory_syndrome_virus,	Pigs_VIRES	PRRSV_CH-1a_AY032626.1	87.097	0	567	558
1118169_aa_Viruses,,,Nidovirales,Arteriviridae,,Porcine_reproductive_and_respiratory_syndrome_virus,	Pigs_VIRES	PRRSV_JXA1-P80_FJ548853.1	100	7.27e-83	164	161
1118170_aa_Viruses,,,Nidovirales,Arteriviridae,,Porcine_reproductive_and_respiratory_syndrome_virus,	Pigs_VIRES	PRRSV_HUN4_EF635006.1	87.709	4.15e-56	192	179
1118171_aa_Viruses,,,Nidovirales,Arteriviridae,,Porcine_reproductive_and_respiratory_syndrome_virus,	Pigs_VIRES	PRRSV_GD_EU825724.1	93.333	1.03e-46	170	120
1118172_aa_Viruses,,,Nidovirales,Arteriviridae,,Porcine_reproductive_and_respiratory_syndrome_virus,	Pigs_VIRES	PRRSV_HUN4_EF635006.1	91.398	2.81e-145	390	372
1118175_aa_Viruses,,,Nidovirales,Arteriviridae,,Porcine_reproductive_and_respiratory_syndrome_virus,	Pigs_VIRES	PRRSV_JXA1-P80_FJ548853.1	97.273	5.99e-49	166	110
1118177_aa_Viruses,,,Nidovirales,Arteriviridae,,Porcine_reproductive_and_respiratory_syndrome_virus,	Pigs_VIRES	PRRSV_JXA1-P80_FJ548853.1	98.261	4.87e-54	139	115
1118178_aa_Viruses,,,Nidovirales,Arteriviridae,,Porcine_reproductive_and_respiratory_syndrome_virus,	Pigs_VIRES	PRRSV_JXA1-P80_FJ548853.1	97.753	1.05e-39	110	89
1118181_aa_Viruses,,,Nidovirales,Arteriviridae,,Porcine_reproductive_and_respiratory_syndrome_virus,	Pigs_VIRES	PRRSV_JXA1-P80_FJ548853.1	95.652	7.48e-38	159	92
1118184_aa_Viruses,,,Nidovirales,Arteriviridae,,Porcine_reproductive_and_respiratory_syndrome_virus,	Pigs_VIRES	PRRSV_JXA1-P80_FJ548853.1	97.321	1.31e-50	169	112
1118190_aa_Viruses,,,Nidovirales,Arteriviridae,,Porcine_reproductive_and_respiratory_syndrome_virus,	Pigs_VIRES	PRRSV_JXA1-P80_FJ548853.1	90.588	3.93e-61	183	170
1118192_aa_Viruses,,,Nidovirales,Arteriviridae,,Porcine_reproductive_and_respiratory_syndrome_virus,	Pigs_VIRES	PRRSV_CH-1R_EU807840.1	90.449	6.41e-64	180	178
1118193_aa_Viruses,,,Nidovirales,Arteriviridae,,Porcine_reproductive_and_respiratory_syndrome_virus,	Pigs_VIRES	PRRSV_CH-1R_EU807840.1	84.034	6.63e-28	141	119
1118194_aa_Viruses,,,Nidovirales,Arteriviridae,,Porcine_reproductive_and_respiratory_syndrome_virus,	Pigs_VIRES	PRRSV_HUN4_EF635006.1	95.161	2.73e-52	164	124
1118196_aa_Viruses,,,Nidovirales,Arteriviridae,,Porcine_reproductive_and_respiratory_syndrome_virus,	Pigs_VIRES	PRRSV_JXA1-P80_FJ548853.1	100	8.77e-53	188	107
1118198_aa_Viruses,,,Nidovirales,Arteriviridae,,Porcine_reproductive_and_respiratory_syndrome_virus,	Pigs_VIRES	PRRSV_JXA1-P80_FJ548853.1	100	8.45e-58	182	116
1118200_aa_Viruses,,,Nidovirales,Arteriviridae,,Porcine_reproductive_and_respiratory_syndrome_virus,	Pigs_VIRES	PRRSV_JXA1-P80_FJ548853.1	93.578	2.92e-42	172	109
1118202_aa_Viruses,,,Nidovirales,Arteriviridae,,Porcine_reproductive_and_respiratory_syndrome_virus,	Pigs_VIRES	PRRSV_JXA1-P80_FJ548853.1	99.145	0	1054	1053
1118207_aa_Viruses,,,Nidovirales,Arteriviridae,,Porcine_reproductive_and_respiratory_syndrome_virus,	Pigs_VIRES	PRRSV_JXA1-P80_FJ548853.1	98.773	1.39e-167	334	326
1118213_aa_Viruses,,,Nidovirales,Arteriviridae,,Porcine_reproductive_and_respiratory_syndrome_virus,	Pigs_VIRES	PRRSV_CH-1R_EU807840.1	90.86	8.74e-68	191	186
1118214_aa_Viruses,,,Nidovirales,Arteriviridae,,Porcine_reproductive_and_respiratory_syndrome_virus,	Pigs_VIRES	PRRSV_HUN4_EF635006.1	100	4.01e-55	147	111
1118215_aa_Viruses,,,Nidovirales,Arteriviridae,,Porcine_reproductive_and_respiratory_syndrome_virus,	Pigs_VIRES	PRRSV_JXA1-P80_FJ548853.1	87.662	2.99e-47	177	154
1118218_aa_Viruses,,,Nidovirales,Arteriviridae,,Porcine_reproductive_and_respiratory_syndrome_virus,	Pigs_VIRES	PRRSV_HUN4_EF635006.1	100	3.84e-86	186	167
1118220_aa_Viruses,,,Nidovirales,Arteriviridae,,Porcine_reproductive_and_respiratory_syndrome_virus,	Pigs_VIRES	PRRSV_JXA1-P80_FJ548853.1	99.107	5.74e-54	161	112
1118222_aa_Viruses,,,Nidovirales,Arteriviridae,,Porcine_reproductive_and_respiratory_syndrome_virus,	Pigs_VIRES	PRRSV_JXA1-P80_FJ548853.1	98.824	1.63e-84	170	170
1118229_aa_Viruses,,,Nidovirales,Arteriviridae,,Porcine_reproductive_and_respiratory_syndrome_virus,	Pigs_VIRES	PRRSV_HUN4_EF635006.1	93.913	1.39e-45	177	115
1118230_aa_Viruses,,,Nidovirales,Arteriviridae,,Porcine_reproductive_and_respiratory_syndrome_virus,	Pigs_VIRES	PRRSV_JXA1-P80_FJ548853.1	98.726	2.56e-77	160	157
1118233_aa_Viruses,,,Nidovirales,Arteriviridae,,Porcine_reproductive_and_respiratory_syndrome_virus,	Pigs_VIRES	PRRSV_HUN4_EF635006.1	98.898	0	404	363
1118237_aa_Viruses,,,Nidovirales,Arteriviridae,,Porcine_reproductive_and_respiratory_syndrome_virus,	Pigs_VIRES	PRRSV_GD_EU825724.1	84.921	2.67e-31	125	126
1118239_aa_Viruses,,,Nidovirales,Arteriviridae,,Porcine_reproductive_and_respiratory_syndrome_virus,	Pigs_VIRES	PRRSV_HUN4_EF635006.1	100	2.36e-68	186	135
1118240_aa_Viruses,,,Nidovirales,Arteriviridae,,Porcine_reproductive_and_respiratory_syndrome_virus,	Pigs_VIRES	PRRSV_HUN4_EF635006.1	95.575	8.52e-48	181	113
1118243_aa_Viruses,,,Nidovirales,Arteriviridae,,Porcine_reproductive_and_respiratory_syndrome_virus,	Pigs_VIRES	PRRSV_GD_EU825724.1	96.743	0	843	522
1118244_aa_Viruses,,,Nidovirales,Arteriviridae,,Porcine_reproductive_and_respiratory_syndrome_virus,	Pigs_VIRES	PRRSV_HUN4_EF635006.1	87.222	5.03e-55	180	180
1118248_aa_Viruses,,,Nidovirales,Arteriviridae,,Porcine_reproductive_and_respiratory_syndrome_virus,	Pigs_VIRES	PRRSV_JXA1-P80_FJ548853.1	99.099	8.98e-53	192	111
1118249_aa_Viruses,,,Nidovirales,Arteriviridae,,Porcine_reproductive_and_respiratory_syndrome_virus,	Pigs_VIRES	PRRSV_CH-1R_EU807840.1	86.818	3.67e-67	220	220
1118250_aa_Viruses,,,Nidovirales,Arteriviridae,,Porcine_reproductive_and_respiratory_syndrome_virus,	Pigs_VIRES	PRRSV_JXA1-P80_FJ548853.1	96.262	3.46e-46	160	107
1118251_aa_Viruses,,,Nidovirales,Arteriviridae,,Porcine_reproductive_and_respiratory_syndrome_virus,	Pigs_VIRES	PRRSV_JXA1-P80_FJ548853.1	100	5.82e-64	165	127
1118258_aa_Viruses,,,Nidovirales,Arteriviridae,,Porcine_reproductive_and_respiratory_syndrome_virus,	Pigs_VIRES	PRRSV_JXA1-P80_FJ548853.1	98.961	0	684	385
1118260_aa_Viruses,,,Nidovirales,Arteriviridae,,Porcine_reproductive_and_respiratory_syndrome_virus,	Pigs_VIRES	PRRSV_JXA1-P80_FJ548853.1	97.727	1.69e-84	176	176
1118263_aa_Viruses,,,Nidovirales,Arteriviridae,,Porcine_reproductive_and_respiratory_syndrome_virus,	Pigs_VIRES	PRRSV_JXA1-P80_FJ548853.1	90.566	1.1e-56	184	159
1118264_aa_Viruses,,,Nidovirales,Arteriviridae,,Porcine_reproductive_and_respiratory_syndrome_virus,	Pigs_VIRES	PRRSV_JXA1-P80_FJ548853.1	100	1.17e-50	153	103
1118265_aa_Viruses,,,Nidovirales,Arteriviridae,,Porcine_reproductive_and_respiratory_syndrome_virus,	Pigs_VIRES	PRRSV_HUN4_EF635006.1	98.627	0	1154	947
1118269_aa_Viruses,,,Nidovirales,Arteriviridae,,Porcine_reproductive_and_respiratory_syndrome_virus,	Pigs_VIRES	PRRSV_JXA1-P80_FJ548853.1	96.183	8.15e-58	176	131
1118271_aa_Viruses,,,Nidovirales,Arteriviridae,,Porcine_reproductive_and_respiratory_syndrome_virus,	Pigs_VIRES	PRRSV_HUN4_EF635006.1	92.872	0	981	968
1118272_aa_Viruses,,,Nidovirales,Arteriviridae,,Porcine_reproductive_and_respiratory_syndrome_virus,	Pigs_VIRES	PRRSV_CH-1R_EU807840.1	85.065	4.54e-40	161	154
1118273_aa_Viruses,,,Nidovirales,Arteriviridae,,Porcine_reproductive_and_respiratory_syndrome_virus,	Pigs_VIRES	PRRSV_JXA1-P80_FJ548853.1	100	2.07e-43	159	90
1118275_aa_Viruses,,,Nidovirales,Arteriviridae,,Porcine_reproductive_and_respiratory_syndrome_virus,	Pigs_VIRES	PRRSV_JXA1-P80_FJ548853.1	97.849	8.6e-42	144	93
1118276_aa_Viruses,,,Nidovirales,Arteriviridae,,Porcine_reproductive_and_respiratory_syndrome_virus,	Pigs_VIRES	PRRSV_JXA1-P80_FJ548853.1	100	1.98e-64	199	128
1118278_aa_Viruses,,,Nidovirales,Arteriviridae,,Porcine_reproductive_and_respiratory_syndrome_virus,	Pigs_VIRES	PRRSV_JXA1-P80_FJ548853.1	95.902	3.01e-52	179	122
1118282_aa_Viruses,,,Nidovirales,Arteriviridae,,Porcine_reproductive_and_respiratory_syndrome_virus,	Pigs_VIRES	PRRSV_JXA1-P80_FJ548853.1	100	6.1e-59	171	118
1118283_aa_Viruses,,,Nidovirales,Arteriviridae,,Porcine_reproductive_and_respiratory_syndrome_virus,	Pigs_VIRES	PRRSV_JXA1-P80_FJ548853.1	99.155	0	1200	1183
1118284_aa_Viruses,,,Nidovirales,Arteriviridae,,Porcine_reproductive_and_respiratory_syndrome_virus,	Pigs_VIRES	PRRSV_HUN4_EF635006.1	99.239	0	663	657
1118285_aa_Viruses,,,Nidovirales,Arteriviridae,,Porcine_reproductive_and_respiratory_syndrome_virus,	Pigs_VIRES	PRRSV_JXA1-P80_FJ548853.1	98.347	1.14e-56	190	121
1118291_aa_Viruses,,,Nidovirales,Arteriviridae,,Porcine_reproductive_and_respiratory_syndrome_virus,	Pigs_VIRES	PRRSV_JXA1-P80_FJ548853.1	93.525	1.51e-55	194	139
1118292_aa_Viruses,,,Nidovirales,Arteriviridae,,Porcine_reproductive_and_respiratory_syndrome_virus,	Pigs_VIRES	PRRSV_JXA1-P80_FJ548853.1	98.571	8.39e-68	183	140
1118293_aa_Viruses,,,Nidovirales,Arteriviridae,,Porcine_reproductive_and_respiratory_syndrome_virus,	Pigs_VIRES	PRRSV_HUN4_EF635006.1	100	3.81e-61	178	122
1118296_aa_Viruses,,,Nidovirales,Arteriviridae,,Porcine_reproductive_and_respiratory_syndrome_virus,	Pigs_VIRES	PRRSV_HUN4_EF635006.1	84.979	5.73e-133	466	466
1118297_aa_Viruses,,,Nidovirales,Arteriviridae,,Porcine_reproductive_and_respiratory_syndrome_virus,	Pigs_VIRES	PRRSV_CH-1R_EU807840.1	89.205	6.69e-59	187	176
1118298_aa_Viruses,,,Nidovirales,Arteriviridae,,Porcine_reproductive_and_respiratory_syndrome_virus,	Pigs_VIRES	PRRSV_JXA1-P80_FJ548853.1	88.298	4.07e-61	190	188
1118300_aa_Viruses,,,Nidovirales,Arteriviridae,,Porcine_reproductive_and_respiratory_syndrome_virus,	Pigs_VIRES	PRRSV_JXA1-P80_FJ548853.1	99.877	0	832	812
1118317_aa_Viruses,,,Nidovirales,Arteriviridae,,Porcine_reproductive_and_respiratory_syndrome_virus,	Pigs_VIRES	PRRSV_JXA1-P80_FJ548853.1	96.814	0	584	565
1118318_aa_Viruses,,,Nidovirales,Arteriviridae,,Porcine_reproductive_and_respiratory_syndrome_virus,	Pigs_VIRES	PRRSV_HUN4_EF635006.1	84.821	2.08e-27	125	112
1118319_aa_Viruses,,,Nidovirales,Arteriviridae,,Porcine_reproductive_and_respiratory_syndrome_virus,	Pigs_VIRES	PRRSV_HUN4_EF635006.1	90.179	2.05e-37	125	112
1118320_aa_Viruses,,,Nidovirales,Arteriviridae,,Porcine_reproductive_and_respiratory_syndrome_virus,	Pigs_VIRES	PRRSV_HUN4_EF635006.1	88.393	4.43e-34	125	112
1118321_aa_Viruses,,,Nidovirales,Arteriviridae,,Porcine_reproductive_and_respiratory_syndrome_virus,	Pigs_VIRES	PRRSV_JXA1-P80_FJ548853.1	97.912	0	451	431
1118322_aa_Viruses,,,Nidovirales,Arteriviridae,,Porcine_reproductive_and_respiratory_syndrome_virus,	Pigs_VIRES	PRRSV_JXA1-P80_FJ548853.1	100	6.53e-64	184	127
1118324_aa_Viruses,,,Nidovirales,Arteriviridae,,Porcine_reproductive_and_respiratory_syndrome_virus,	Pigs_VIRES	PRRSV_JXA1-P80_FJ548853.1	94.845	5.91e-39	162	97
1118326_aa_Viruses,,,Nidovirales,Arteriviridae,,Porcine_reproductive_and_respiratory_syndrome_virus,	Pigs_VIRES	PRRSV_JXA1-P80_FJ548853.1	98.347	3.19e-57	191	121
1118328_aa_Viruses,,,Nidovirales,Arteriviridae,,Porcine_reproductive_and_respiratory_syndrome_virus,	Pigs_VIRES	PRRSV_JXA1-P80_FJ548853.1	98.305	1.2e-55	157	118
1118329_aa_Viruses,,,Nidovirales,Arteriviridae,,Porcine_reproductive_and_respiratory_syndrome_virus,	Pigs_VIRES	PRRSV_HUN4_EF635006.1	98.456	0	845	842
1118331_aa_Viruses,,,Nidovirales,Arteriviridae,,Porcine_reproductive_and_respiratory_syndrome_virus,	Pigs_VIRES	PRRSV_JXA1-P80_FJ548853.1	95.652	1.28e-70	170	161
1118333_aa_Viruses,,,Nidovirales,Arteriviridae,,Porcine_reproductive_and_respiratory_syndrome_virus,	Pigs_VIRES	PRRSV_HUN4_EF635006.1	91.429	1.44e-65	188	175
1118336_aa_Viruses,,,Nidovirales,Arteriviridae,,Porcine_reproductive_and_respiratory_syndrome_virus,	Pigs_VIRES	PRRSV_JXA1-P80_FJ548853.1	96.183	8.3e-58	179	131
1118339_aa_Viruses,,,Nidovirales,Arteriviridae,,Porcine_reproductive_and_respiratory_syndrome_virus,	Pigs_VIRES	PRRSV_HUN4_EF635006.1	98.095	2.28e-48	175	105
1118340_aa_Viruses,,,Nidovirales,Arteriviridae,,Porcine_reproductive_and_respiratory_syndrome_virus,	Pigs_VIRES	PRRSV_JXA1-P80_FJ548853.1	98.214	2.82e-52	169	112
1118341_aa_Viruses,,,Nidovirales,Arteriviridae,,Porcine_reproductive_and_respiratory_syndrome_virus,	Pigs_VIRES	PRRSV_HUN4_EF635006.1	100	2.9e-72	178	142
1118343_aa_Viruses,,,Nidovirales,Arteriviridae,,Porcine_reproductive_and_respiratory_syndrome_virus,	Pigs_VIRES	PRRSV_JXA1-P80_FJ548853.1	100	7.33e-43	157	89
1118344_aa_Viruses,,,Nidovirales,Arteriviridae,,Porcine_reproductive_and_respiratory_syndrome_virus,	Pigs_VIRES	PRRSV_HUN4_EF635006.1	98.81	1.58e-38	125	84
1118345_aa_Viruses,,,Nidovirales,Arteriviridae,,Porcine_reproductive_and_respiratory_syndrome_virus,	Pigs_VIRES	PRRSV_JXA1-P80_FJ548853.1	99.219	7.22e-63	159	128
1118346_aa_Viruses,,,Nidovirales,Arteriviridae,,Porcine_reproductive_and_respiratory_syndrome_virus,	Pigs_VIRES	PRRSV_GD_EU825724.1	93.805	1.71e-44	169	113
1118347_aa_Viruses,,,Nidovirales,Arteriviridae,,Porcine_reproductive_and_respiratory_syndrome_virus,	Pigs_VIRES	PRRSV_JXA1-P80_FJ548853.1	94.656	1.99e-53	156	131
1118348_aa_Viruses,,,Nidovirales,Arteriviridae,,Porcine_reproductive_and_respiratory_syndrome_virus,	Pigs_VIRES	PRRSV_JXA1-P80_FJ548853.1	98.901	3.74e-91	182	182
1118353_aa_Viruses,,,Nidovirales,Arteriviridae,,Porcine_reproductive_and_respiratory_syndrome_virus,	Pigs_VIRES	PRRSV_JXA1-P80_FJ548853.1	98.261	4.83e-54	138	115
1118358_aa_Viruses,,,Nidovirales,Arteriviridae,,Porcine_reproductive_and_respiratory_syndrome_virus,	Pigs_VIRES	PRRSV_JXA1-P80_FJ548853.1	97.521	4.87e-55	175	121
1118367_aa_Viruses,,,Nidovirales,Arteriviridae,,Porcine_reproductive_and_respiratory_syndrome_virus,	Pigs_VIRES	PRRSV_GD_EU825724.1	98.837	1.27e-85	172	172
1118369_aa_Viruses,,,Nidovirales,Arteriviridae,,Porcine_reproductive_and_respiratory_syndrome_virus,	Pigs_VIRES	PRRSV_HUN4_EF635006.1	94.175	1.14e-40	147	103
1118372_aa_Viruses,,,Nidovirales,Arteriviridae,,Porcine_reproductive_and_respiratory_syndrome_virus,	Pigs_VIRES	PRRSV_HUN4_EF635006.1	100	5.36e-60	193	120
1118373_aa_Viruses,,,Nidovirales,Arteriviridae,,Porcine_reproductive_and_respiratory_syndrome_virus,	Pigs_VIRES	PRRSV_JXA1-P80_FJ548853.1	94.495	5.26e-44	147	109
1118374_aa_Viruses,,,Nidovirales,Arteriviridae,,Porcine_reproductive_and_respiratory_syndrome_virus,	Pigs_VIRES	PRRSV_GD_EU825724.1	93.023	2.69e-31	126	86
1118379_aa_Viruses,,,Nidovirales,Arteriviridae,,Porcine_reproductive_and_respiratory_syndrome_virus,	Pigs_VIRES	PRRSV_HUN4_EF635006.1	99.355	7.77e-78	173	155
1118386_aa_Viruses,,,Nidovirales,Arteriviridae,,Porcine_reproductive_and_respiratory_syndrome_virus,	Pigs_VIRES	PRRSV_HUN4_EF635006.1	99.419	2.76e-87	173	172
1118387_aa_Viruses,,,Nidovirales,Arteriviridae,,Porcine_reproductive_and_respiratory_syndrome_virus,	Pigs_VIRES	PRRSV_CH-1R_EU807840.1	98.889	4.87e-90	183	180
1118388_aa_Viruses,,,Nidovirales,Arteriviridae,,Porcine_reproductive_and_respiratory_syndrome_virus,	Pigs_VIRES	PRRSV_HUN4_EF635006.1	94.737	7.85e-38	166	95
1118391_aa_Viruses,,,Nidovirales,Arteriviridae,,Porcine_reproductive_and_respiratory_syndrome_virus,	Pigs_VIRES	PRRSV_JXA1-P80_FJ548853.1	93.75	1.28e-29	128	80
1118392_aa_Viruses,,,Nidovirales,Arteriviridae,,Porcine_reproductive_and_respiratory_syndrome_virus,	Pigs_VIRES	PRRSV_JXA1-P80_FJ548853.1	94.898	1.36e-39	137	98
1118393_aa_Viruses,,,Nidovirales,Arteriviridae,,Porcine_reproductive_and_respiratory_syndrome_virus,	Pigs_VIRES	PRRSV_HUN4_EF635006.1	98.077	6.34e-48	139	104
1118394_aa_Viruses,,,Nidovirales,Arteriviridae,,Porcine_reproductive_and_respiratory_syndrome_virus,	Pigs_VIRES	PRRSV_JXA1-P80_FJ548853.1	98.824	5.22e-39	145	85
1118396_aa_Viruses,,,Nidovirales,Arteriviridae,,Porcine_reproductive_and_respiratory_syndrome_virus,	Pigs_VIRES	PRRSV_JXA1-P80_FJ548853.1	97.368	1.04e-50	137	114
1118397_aa_Viruses,,,Nidovirales,Arteriviridae,,Porcine_reproductive_and_respiratory_syndrome_virus,	Pigs_VIRES	PRRSV_JXA1-P80_FJ548853.1	99.2	3.53e-61	166	125
1118398_aa_Viruses,,,Nidovirales,Arteriviridae,,Porcine_reproductive_and_respiratory_syndrome_virus,	Pigs_VIRES	PRRSV_HUN4_EF635006.1	96.19	3.85e-45	140	105
1118399_aa_Viruses,,,Nidovirales,Arteriviridae,,Porcine_reproductive_and_respiratory_syndrome_virus,	Pigs_VIRES	PRRSV_GD_EU825724.1	93.701	1.3e-50	167	127
1118400_aa_Viruses,,,Nidovirales,Arteriviridae,,Porcine_reproductive_and_respiratory_syndrome_virus,	Pigs_VIRES	PRRSV_JXA1-P80_FJ548853.1	98.256	2.28e-83	183	172
1118402_aa_Viruses,,,Nidovirales,Arteriviridae,,Porcine_reproductive_and_respiratory_syndrome_virus,	Pigs_VIRES	PRRSV_JXA1-P80_FJ548853.1	99.057	9.5e-51	127	106
1118403_aa_Viruses,,,Nidovirales,Arteriviridae,,Porcine_reproductive_and_respiratory_syndrome_virus,	Pigs_VIRES	PRRSV_HUN4_EF635006.1	99.182	0	525	489
1118404_aa_Viruses,,,Nidovirales,Arteriviridae,,Porcine_reproductive_and_respiratory_syndrome_virus,	Pigs_VIRES	PRRSV_JXA1-P80_FJ548853.1	100	2.16e-68	171	135
1118405_aa_Viruses,,,Nidovirales,Arteriviridae,,Porcine_reproductive_and_respiratory_syndrome_virus,	Pigs_VIRES	PRRSV_GD_EU825724.1	99.338	1.48e-75	195	151
1118406_aa_Viruses,,,Nidovirales,Arteriviridae,,Porcine_reproductive_and_respiratory_syndrome_virus,	Pigs_VIRES	PRRSV_JXA1-P80_FJ548853.1	98.621	1.54e-70	201	145
1118407_aa_Viruses,,,Nidovirales,Arteriviridae,,Porcine_reproductive_and_respiratory_syndrome_virus,	Pigs_VIRES	PRRSV_JXA1-P80_FJ548853.1	98.291	4.78e-55	172	117
1118411_aa_Viruses,,,Nidovirales,Arteriviridae,,Porcine_reproductive_and_respiratory_syndrome_virus,	Pigs_VIRES	PRRSV_HUN4_EF635006.1	92.473	1.37e-33	110	93
1118413_aa_Viruses,,,Nidovirales,Arteriviridae,,Porcine_reproductive_and_respiratory_syndrome_virus,	Pigs_VIRES	PRRSV_HUN4_EF635006.1	87.273	2.3e-31	110	110
1118414_aa_Viruses,,,Nidovirales,Arteriviridae,,Porcine_reproductive_and_respiratory_syndrome_virus,	Pigs_VIRES	PRRSV_HUN4_EF635006.1	93.805	1.55e-44	155	113
1118415_aa_Viruses,,,Nidovirales,Arteriviridae,,Porcine_reproductive_and_respiratory_syndrome_virus,	Pigs_VIRES	PRRSV_GD_EU825724.1	91.391	1.37e-55	177	151
1118416_aa_Viruses,,,Nidovirales,Arteriviridae,,Porcine_reproductive_and_respiratory_syndrome_virus,	Pigs_VIRES	PRRSV_HUN4_EF635006.1	93.22	4.38e-45	157	118
1118419_aa_Viruses,,,Nidovirales,Arteriviridae,,Porcine_reproductive_and_respiratory_syndrome_virus,	Pigs_VIRES	PRRSV_JXA1-P80_FJ548853.1	98.4	1.57e-59	160	125
1118420_aa_Viruses,,,Nidovirales,Arteriviridae,,Porcine_reproductive_and_respiratory_syndrome_virus,	Pigs_VIRES	PRRSV_JXA1-P80_FJ548853.1	91.589	4.9e-38	110	107
1118421_aa_Viruses,,,Nidovirales,Arteriviridae,,Porcine_reproductive_and_respiratory_syndrome_virus,	Pigs_VIRES	PRRSV_HUN4_EF635006.1	92.308	9.68e-32	158	91
1118422_aa_Viruses,,,Nidovirales,Arteriviridae,,Porcine_reproductive_and_respiratory_syndrome_virus,	Pigs_VIRES	PRRSV_JXA1-P80_FJ548853.1	98.347	1.04e-56	174	121
1118423_aa_Viruses,,,Nidovirales,Arteriviridae,,Porcine_reproductive_and_respiratory_syndrome_virus,	Pigs_VIRES	PRRSV_HUN4_EF635006.1	98.913	7.54e-43	161	92
1118426_aa_Viruses,,,Nidovirales,Arteriviridae,,Porcine_reproductive_and_respiratory_syndrome_virus,	Pigs_VIRES	PRRSV_JXA1-P80_FJ548853.1	98.81	1.64e-38	129	84
1118427_aa_Viruses,,,Nidovirales,Arteriviridae,,Porcine_reproductive_and_respiratory_syndrome_virus,	Pigs_VIRES	PRRSV_HUN4_EF635006.1	91.954	2.97e-30	110	87
1118428_aa_Viruses,,,Nidovirales,Arteriviridae,,Porcine_reproductive_and_respiratory_syndrome_virus,	Pigs_VIRES	PRRSV_HUN4_EF635006.1	93.277	3.09e-46	145	119
1118430_aa_Viruses,,,Nidovirales,Arteriviridae,,Porcine_reproductive_and_respiratory_syndrome_virus,	Pigs_VIRES	PRRSV_JXA1-P80_FJ548853.1	100	1.34e-50	172	103
1118432_aa_Viruses,,,Nidovirales,Arteriviridae,,Porcine_reproductive_and_respiratory_syndrome_virus,	Pigs_VIRES	PRRSV_JXA1-P80_FJ548853.1	95.489	9.01e-57	153	133
1118433_aa_Viruses,,,Nidovirales,Arteriviridae,,Porcine_reproductive_and_respiratory_syndrome_virus,	Pigs_VIRES	PRRSV_JXA1-P80_FJ548853.1	99.342	1.12e-75	151	152
1118439_aa_Viruses,,,Nidovirales,Arteriviridae,,Porcine_reproductive_and_respiratory_syndrome_virus,	Pigs_VIRES	PRRSV_JXA1-P80_FJ548853.1	94.949	2.93e-40	110	99
1118440_aa_Viruses,,,Nidovirales,Arteriviridae,,Porcine_reproductive_and_respiratory_syndrome_virus,	Pigs_VIRES	PRRSV_GD_EU825724.1	93.651	4.53e-50	163	126
1118442_aa_Viruses,,,Nidovirales,Arteriviridae,,Porcine_reproductive_and_respiratory_syndrome_virus,	Pigs_VIRES	PRRSV_HUN4_EF635006.1	99.489	0	1374	1369
1118443_aa_Viruses,,,Nidovirales,Arteriviridae,,Porcine_reproductive_and_respiratory_syndrome_virus,	Pigs_VIRES	PRRSV_JXA1-P80_FJ548853.1	97.674	4.9e-38	110	86
1118447_aa_Viruses,,,Nidovirales,Arteriviridae,,Porcine_reproductive_and_respiratory_syndrome_virus,	Pigs_VIRES	PRRSV_HUN4_EF635006.1	87.845	3.02e-57	181	181
1118449_aa_Viruses,,,Nidovirales,Arteriviridae,,Porcine_reproductive_and_respiratory_syndrome_virus,	Pigs_VIRES	PRRSV_JXA1-P80_FJ548853.1	100	8.19e-63	178	125
1118450_aa_Viruses,,,Nidovirales,Arteriviridae,,Porcine_reproductive_and_respiratory_syndrome_virus,	Pigs_VIRES	PRRSV_JXA1-P80_FJ548853.1	88.679	1.78e-32	110	106
1118451_aa_Viruses,,,Nidovirales,Arteriviridae,,Porcine_reproductive_and_respiratory_syndrome_virus,	Pigs_VIRES	PRRSV_JXA1-P80_FJ548853.1	97.541	3.96e-56	184	122
1118452_aa_Viruses,,,Nidovirales,Arteriviridae,,Porcine_reproductive_and_respiratory_syndrome_virus,	Pigs_VIRES	PRRSV_HUN4_EF635006.1	100	2.22e-37	134	79
1118453_aa_Viruses,,,Nidovirales,Arteriviridae,,Porcine_reproductive_and_respiratory_syndrome_virus,	Pigs_VIRES	PRRSV_CH-1a_AY032626.1	93.333	8.74e-47	147	120
1118454_aa_Viruses,,,Nidovirales,Arteriviridae,,Porcine_reproductive_and_respiratory_syndrome_virus,	Pigs_VIRES	PRRSV_JXA1-P80_FJ548853.1	100	6.7e-48	146	98
1118455_aa_Viruses,,,Nidovirales,Arteriviridae,,Porcine_reproductive_and_respiratory_syndrome_virus,	Pigs_VIRES	PRRSV_HUN4_EF635006.1	97.692	4.56e-60	166	130
1118456_aa_Viruses,,,Nidovirales,Arteriviridae,,Porcine_reproductive_and_respiratory_syndrome_virus,	Pigs_VIRES	PRRSV_HUN4_EF635006.1	99.387	0	693	653
1118459_aa_Viruses,,,Nidovirales,Arteriviridae,,Porcine_reproductive_and_respiratory_syndrome_virus,	Pigs_VIRES	PRRSV_JXA1-P80_FJ548853.1	94.167	2.11e-47	130	120
1118460_aa_Viruses,,,Nidovirales,Arteriviridae,,Porcine_reproductive_and_respiratory_syndrome_virus,	Pigs_VIRES	PRRSV_HUN4_EF635006.1	98.039	8.54e-47	144	102
1118461_aa_Viruses,,,Nidovirales,Arteriviridae,,Porcine_reproductive_and_respiratory_syndrome_virus,	Pigs_VIRES	PRRSV_HUN4_EF635006.1	93.814	2.2e-37	133	97
1118465_aa_Viruses,,,Nidovirales,Arteriviridae,,Porcine_reproductive_and_respiratory_syndrome_virus,	Pigs_VIRES	PRRSV_JXA1-P80_FJ548853.1	99.306	2.96e-71	144	144
1118466_aa_Viruses,,,Nidovirales,Arteriviridae,,Porcine_reproductive_and_respiratory_syndrome_virus,	Pigs_VIRES	PRRSV_JXA1-P80_FJ548853.1	97.647	3.52e-81	170	170
1118467_aa_Viruses,,,Nidovirales,Arteriviridae,,Porcine_reproductive_and_respiratory_syndrome_virus,	Pigs_VIRES	PRRSV_HUN4_EF635006.1	98.37	1.43e-90	193	184
1118470_aa_Viruses,,,Nidovirales,Arteriviridae,,Porcine_reproductive_and_respiratory_syndrome_virus,	Pigs_VIRES	PRRSV_HUN4_EF635006.1	99	2.92e-47	173	100
1118471_aa_Viruses,,,Nidovirales,Arteriviridae,,Porcine_reproductive_and_respiratory_syndrome_virus,	Pigs_VIRES	PRRSV_CH-1R_EU807840.1	95.238	2.38e-83	191	189
1118478_aa_Viruses,,,Nidovirales,Arteriviridae,,Porcine_reproductive_and_respiratory_syndrome_virus,	Pigs_VIRES	PRRSV_JXA1-P80_FJ548853.1	97.74	5.14e-85	192	177
1118480_aa_Viruses,,,Nidovirales,Arteriviridae,,Porcine_reproductive_and_respiratory_syndrome_virus,	Pigs_VIRES	PRRSV_JXA1-P80_FJ548853.1	96.063	1.29e-55	167	127
1118482_aa_Viruses,,,Nidovirales,Arteriviridae,,Porcine_reproductive_and_respiratory_syndrome_virus,	Pigs_VIRES	PRRSV_GD_EU825724.1	92.784	1.14e-35	146	97
1118490_aa_Viruses,,,Nidovirales,Arteriviridae,,Porcine_reproductive_and_respiratory_syndrome_virus,	Pigs_VIRES	PRRSV_JXA1-P80_FJ548853.1	95.745	5.34e-39	148	94
1118491_aa_Viruses,,,Nidovirales,Arteriviridae,,Porcine_reproductive_and_respiratory_syndrome_virus,	Pigs_VIRES	PRRSV_GD_EU825724.1	98.537	3.23e-102	205	205
1118493_aa_Viruses,,,Nidovirales,Arteriviridae,,Porcine_reproductive_and_respiratory_syndrome_virus,	Pigs_VIRES	PRRSV_JXA1-P80_FJ548853.1	97.917	7.9e-43	168	96
1118495_aa_Viruses,,,Nidovirales,Arteriviridae,,Porcine_reproductive_and_respiratory_syndrome_virus,	Pigs_VIRES	PRRSV_JXA1-P80_FJ548853.1	96.364	9.61e-47	160	110
1118498_aa_Viruses,,,Nidovirales,Arteriviridae,,Porcine_reproductive_and_respiratory_syndrome_virus,	Pigs_VIRES	PRRSV_JXA1-P80_FJ548853.1	92.381	1.58e-38	125	105
1118507_aa_Viruses,,,Nidovirales,Coronaviridae,Alphacoronavirus,Alphacoronavirus_1,Canine_coronavirus	Pigs_VIRES	TGEV_WH-1_HQ462571.1	98.421	6.48e-94	190	190
1118508_aa_Viruses,,,Nidovirales,Coronaviridae,Alphacoronavirus,Alphacoronavirus_1,Feline_coronavirus	Pigs_VIRES	TGEV_WH-1_HQ462571.1	96.111	3.8e-81	182	180
1118509_aa_Viruses,,,Nidovirales,Coronaviridae,Alphacoronavirus,Alphacoronavirus_1,Feline_coronavirus	Pigs_VIRES	TGEV_WH-1_HQ462571.1	96.954	9.41e-93	211	197
1118510_aa_Viruses,,,Nidovirales,Coronaviridae,Alphacoronavirus,Alphacoronavirus_1,Feline_coronavirus	Pigs_VIRES	TGEV_WH-1_HQ462571.1	94.937	6.66e-31	92	79
1118511_aa_Viruses,,,Nidovirales,Coronaviridae,Alphacoronavirus,Alphacoronavirus_1,Feline_coronavirus	Pigs_VIRES	TGEV_WH-1_HQ462571.1	98.889	4.78e-90	180	180
1118512_aa_Viruses,,,Nidovirales,Coronaviridae,Alphacoronavirus,Alphacoronavirus_1,Swine_enteric_coronavirus	Pigs_VIRES	TGEV_WH-1_HQ462571.1	91.406	3.44e-45	127	128
1118513_aa_Viruses,,,Nidovirales,Coronaviridae,Alphacoronavirus,Alphacoronavirus_1,Swine_enteric_coronavirus	Pigs_VIRES	TGEV_WH-1_HQ462571.1	93.684	6.85e-79	196	190
1118515_aa_Viruses,,,Nidovirales,Coronaviridae,Alphacoronavirus,Alphacoronavirus_1,Transmissible_gastroenteritis_virus	Pigs_VIRES	TGEV_WH-1_HQ462571.1	94.595	1.84e-79	190	185
1118516_aa_Viruses,,,Nidovirales,Coronaviridae,Alphacoronavirus,Alphacoronavirus_1,Transmissible_gastroenteritis_virus	Pigs_VIRES	TGEV_WH-1_HQ462571.1	95.366	0	425	410
1118517_aa_Viruses,,,Nidovirales,Coronaviridae,Alphacoronavirus,Alphacoronavirus_1,Transmissible_gastroenteritis_virus	Pigs_VIRES	TGEV_WH-1_HQ462571.1	94.709	1.11e-81	191	189
1118518_aa_Viruses,,,Nidovirales,Coronaviridae,Alphacoronavirus,Alphacoronavirus_1,Transmissible_gastroenteritis_virus	Pigs_VIRES	TGEV_WH-1_HQ462571.1	95.376	1.4e-75	186	173
1118519_aa_Viruses,,,Nidovirales,Coronaviridae,Alphacoronavirus,Alphacoronavirus_1,Transmissible_gastroenteritis_virus	Pigs_VIRES	TGEV_WH-1_HQ462571.1	95.161	2.64e-52	159	124
1118520_aa_Viruses,,,Nidovirales,Coronaviridae,Alphacoronavirus,Alphacoronavirus_1,Transmissible_gastroenteritis_virus	Pigs_VIRES	TGEV_WH-1_HQ462571.1	96.482	3.17e-92	199	199
1118522_aa_Viruses,,,Nidovirales,Coronaviridae,Alphacoronavirus,Alphacoronavirus_1,Transmissible_gastroenteritis_virus	Pigs_VIRES	TGEV_WH-1_HQ462571.1	96.364	1.74e-47	110	110
1118523_aa_Viruses,,,Nidovirales,Coronaviridae,Alphacoronavirus,Alphacoronavirus_1,Transmissible_gastroenteritis_virus	Pigs_VIRES	TGEV_WH-1_HQ462571.1	97.771	6.23e-156	319	314
1118524_aa_Viruses,,,Nidovirales,Coronaviridae,Alphacoronavirus,Alphacoronavirus_1,Transmissible_gastroenteritis_virus	Pigs_VIRES	TGEV_WH-1_HQ462571.1	95.082	1.23e-50	160	122
1118526_aa_Viruses,,,Nidovirales,Coronaviridae,Alphacoronavirus,Alphacoronavirus_1,Transmissible_gastroenteritis_virus	Pigs_VIRES	TGEV_WH-1_HQ462571.1	94.798	1.75e-74	179	173
1118527_aa_Viruses,,,Nidovirales,Coronaviridae,Alphacoronavirus,Alphacoronavirus_1,Transmissible_gastroenteritis_virus	Pigs_VIRES	TGEV_WH-1_HQ462571.1	95.135	1.37e-80	184	185
1118528_aa_Viruses,,,Nidovirales,Coronaviridae,Alphacoronavirus,Alphacoronavirus_1,Transmissible_gastroenteritis_virus	Pigs_VIRES	TGEV_WH-1_HQ462571.1	93.299	1.93e-79	198	194
1118529_aa_Viruses,,,Nidovirales,Coronaviridae,Alphacoronavirus,Alphacoronavirus_1,Transmissible_gastroenteritis_virus	Pigs_VIRES	TGEV_WH-1_HQ462571.1	97.222	4.82e-85	180	180
1118530_aa_Viruses,,,Nidovirales,Coronaviridae,Alphacoronavirus,Alphacoronavirus_1,Transmissible_gastroenteritis_virus	Pigs_VIRES	TGEV_WH-1_HQ462571.1	96.231	0	461	451
1118531_aa_Viruses,,,Nidovirales,Coronaviridae,Alphacoronavirus,Alphacoronavirus_1,Transmissible_gastroenteritis_virus	Pigs_VIRES	TGEV_WH-1_HQ462571.1	97.765	3.79e-86	183	179
1118532_aa_Viruses,,,Nidovirales,Coronaviridae,Alphacoronavirus,Alphacoronavirus_1,Transmissible_gastroenteritis_virus	Pigs_VIRES	TGEV_WH-1_HQ462571.1	95.604	3.84e-81	185	182
1118533_aa_Viruses,,,Nidovirales,Coronaviridae,Alphacoronavirus,Alphacoronavirus_1,Transmissible_gastroenteritis_virus	Pigs_VIRES	TGEV_WH-1_HQ462571.1	97.093	1.51e-80	200	172
1118534_aa_Viruses,,,Nidovirales,Coronaviridae,Alphacoronavirus,Alphacoronavirus_1,Transmissible_gastroenteritis_virus	Pigs_VIRES	TGEV_WH-1_HQ462571.1	97.222	4.82e-85	180	180
1118535_aa_Viruses,,,Nidovirales,Coronaviridae,Alphacoronavirus,Alphacoronavirus_1,Transmissible_gastroenteritis_virus	Pigs_VIRES	TGEV_WH-1_HQ462571.1	94.982	0	846	837
1118536_aa_Viruses,,,Nidovirales,Coronaviridae,Alphacoronavirus,Alphacoronavirus_1,Transmissible_gastroenteritis_virus	Pigs_VIRES	TGEV_WH-1_HQ462571.1	92.754	4.88e-83	373	207
1118537_aa_Viruses,,,Nidovirales,Coronaviridae,Alphacoronavirus,Alphacoronavirus_1,Transmissible_gastroenteritis_virus	Pigs_VIRES	TGEV_WH-1_HQ462571.1	95.238	2.35e-83	189	189
1118538_aa_Viruses,,,Nidovirales,Coronaviridae,Alphacoronavirus,Alphacoronavirus_1,Transmissible_gastroenteritis_virus	Pigs_VIRES	TGEV_WH-1_HQ462571.1	97.475	5.24e-95	198	198
1118539_aa_Viruses,,,Nidovirales,Coronaviridae,Alphacoronavirus,Alphacoronavirus_1,Transmissible_gastroenteritis_virus	Pigs_VIRES	TGEV_WH-1_HQ462571.1	95.882	3.96e-76	189	170
1118541_aa_Viruses,,,Nidovirales,Coronaviridae,Alphacoronavirus,Alphacoronavirus_1,Transmissible_gastroenteritis_virus	Pigs_VIRES	TGEV_WH-1_HQ462571.1	94.231	1.02e-40	133	104
1118542_aa_Viruses,,,Nidovirales,Coronaviridae,Alphacoronavirus,Alphacoronavirus_1,Transmissible_gastroenteritis_virus	Pigs_VIRES	TGEV_WH-1_HQ462571.1	92.8	5.61e-48	125	125
1118543_aa_Viruses,,,Nidovirales,Coronaviridae,Alphacoronavirus,Alphacoronavirus_1,Transmissible_gastroenteritis_virus	Pigs_VIRES	TGEV_WH-1_HQ462571.1	95.135	1.48e-80	197	185
1118544_aa_Viruses,,,Nidovirales,Coronaviridae,Alphacoronavirus,Alphacoronavirus_1,Transmissible_gastroenteritis_virus	Pigs_VIRES	TGEV_WH-1_HQ462571.1	95.855	3.11e-87	194	193
1118545_aa_Viruses,,,Nidovirales,Coronaviridae,Alphacoronavirus,Porcine_epidemic_diarrhea_virus,	Pigs_VIRES	PEDV_AJ1102_JX188454.1	97.814	8.2e-88	185	183
1118547_aa_Viruses,,,Nidovirales,Coronaviridae,Alphacoronavirus,Porcine_epidemic_diarrhea_virus,	Pigs_VIRES	PEDV_LW/L_MK392335.1	97.838	1.8e-89	189	185
1118548_aa_Viruses,,,Nidovirales,Coronaviridae,Alphacoronavirus,Porcine_epidemic_diarrhea_virus,	Pigs_VIRES	PEDV_LW/L_MK392335.1	94.4	4.22e-51	194	125
1118549_aa_Viruses,,,Nidovirales,Coronaviridae,Alphacoronavirus,Porcine_epidemic_diarrhea_virus,	Pigs_VIRES	PEDV_LW/L_MK392335.1	99.432	0	884	880
1118553_aa_Viruses,,,Nidovirales,Coronaviridae,Alphacoronavirus,Porcine_epidemic_diarrhea_virus,	Pigs_VIRES	PEDV_LW/L_MK392335.1	99.16	9.38e-58	201	119
1118554_aa_Viruses,,,Nidovirales,Coronaviridae,Alphacoronavirus,Porcine_epidemic_diarrhea_virus,	Pigs_VIRES	PEDV_AJ1102_JX188454.1	97.744	1.1e-61	185	133
1118555_aa_Viruses,,,Nidovirales,Coronaviridae,Alphacoronavirus,Porcine_epidemic_diarrhea_virus,	Pigs_VIRES	PEDV_AJ1102/F12_MK584552.1	99.69	6.18e-171	323	323
1118557_aa_Viruses,,,Nidovirales,Coronaviridae,Alphacoronavirus,Porcine_epidemic_diarrhea_virus,	Pigs_VIRES	PEDV_AJ1102_JX188454.1	97.017	0	1273	1274
1118560_aa_Viruses,,,Nidovirales,Coronaviridae,Alphacoronavirus,Porcine_epidemic_diarrhea_virus,	Pigs_VIRES	PEDV_AJ1102_JX188454.1	97.791	0	1040	996
1118561_aa_Viruses,,,Nidovirales,Coronaviridae,Alphacoronavirus,Porcine_epidemic_diarrhea_virus,	Pigs_VIRES	PEDV_AJ1102_JX188454.1	98.425	9.62e-61	130	127
1118562_aa_Viruses,,,Nidovirales,Coronaviridae,Alphacoronavirus,Porcine_epidemic_diarrhea_virus,	Pigs_VIRES	PEDV_LW/L_MK392335.1	99.479	2.34e-98	192	192
1118563_aa_Viruses,,,Nidovirales,Coronaviridae,Alphacoronavirus,Porcine_epidemic_diarrhea_virus,	Pigs_VIRES	PEDV_LW/L_MK392335.1	98.311	0	646	592
1118564_aa_Viruses,,,Nidovirales,Coronaviridae,Alphacoronavirus,Porcine_epidemic_diarrhea_virus,	Pigs_VIRES	PEDV_AJ1102_JX188454.1	97.059	1.81e-79	187	170
1118565_aa_Viruses,,,Nidovirales,Coronaviridae,Alphacoronavirus,Porcine_epidemic_diarrhea_virus,	Pigs_VIRES	PEDV_LW/L_MK392335.1	98.844	3.93e-86	190	173
1118566_aa_Viruses,,,Nidovirales,Coronaviridae,Alphacoronavirus,Porcine_epidemic_diarrhea_virus,	Pigs_VIRES	PEDV_AJ1102_JX188454.1	98.131	1.57e-105	214	214
1118567_aa_Viruses,,,Nidovirales,Coronaviridae,Alphacoronavirus,Porcine_epidemic_diarrhea_virus,	Pigs_VIRES	PEDV_AJ1102_JX188454.1	98.476	4.89e-167	328	328
1118568_aa_Viruses,,,Nidovirales,Coronaviridae,Alphacoronavirus,Porcine_epidemic_diarrhea_virus,	Pigs_VIRES	PEDV_LW/L_MK392335.1	97.6	5.53e-58	125	125
1118569_aa_Viruses,,,Nidovirales,Coronaviridae,Alphacoronavirus,Porcine_epidemic_diarrhea_virus,	Pigs_VIRES	PEDV_AJ1102_JX188454.1	98.413	0	443	441
1118570_aa_Viruses,,,Nidovirales,Coronaviridae,Alphacoronavirus,Porcine_epidemic_diarrhea_virus,	Pigs_VIRES	PEDV_LW/L_MK392335.1	97.159	8.41e-83	188	176
1118571_aa_Viruses,,,Nidovirales,Coronaviridae,Alphacoronavirus,Porcine_epidemic_diarrhea_virus,	Pigs_VIRES	PEDV_AJ1102_JX188454.1	98.962	0	1117	1060
1118572_aa_Viruses,,,Nidovirales,Coronaviridae,Alphacoronavirus,Porcine_epidemic_diarrhea_virus,	Pigs_VIRES	PEDV_LW/L_MK392335.1	97.409	3.09e-92	194	193
1118573_aa_Viruses,,,Nidovirales,Coronaviridae,Alphacoronavirus,Porcine_epidemic_diarrhea_virus,	Pigs_VIRES	PEDV_AJ1102/F12_MK584552.1	95.122	7.21e-52	125	123
1118574_aa_Viruses,,,Nidovirales,Coronaviridae,Alphacoronavirus,Porcine_epidemic_diarrhea_virus,	Pigs_VIRES	PEDV_LW/L_MK392335.1	99.462	5.01e-95	190	186
1118575_aa_Viruses,,,Nidovirales,Coronaviridae,Alphacoronavirus,Porcine_epidemic_diarrhea_virus,	Pigs_VIRES	PEDV_AJ1102_JX188454.1	99.524	2.55e-108	210	210
1118577_aa_Viruses,,,Nidovirales,Coronaviridae,Alphacoronavirus,Porcine_epidemic_diarrhea_virus,	Pigs_VIRES	PEDV_AJ1102_JX188454.1	97.297	2.95e-87	185	185
1118578_aa_Viruses,,,Nidovirales,Coronaviridae,Alphacoronavirus,Porcine_epidemic_diarrhea_virus,	Pigs_VIRES	PEDV_AJ1102_JX188454.1	98.039	2.34e-73	186	153
1118579_aa_Viruses,,,Nidovirales,Coronaviridae,Alphacoronavirus,Porcine_epidemic_diarrhea_virus,	Pigs_VIRES	PEDV_LW/L_MK392335.1	98.333	2.38e-88	192	180
1118580_aa_Viruses,,,Nidovirales,Coronaviridae,Alphacoronavirus,Porcine_epidemic_diarrhea_virus,	Pigs_VIRES	PEDV_AJ1102_JX188454.1	98.488	0	994	992
1118581_aa_Viruses,,,Nidovirales,Coronaviridae,Alphacoronavirus,Porcine_epidemic_diarrhea_virus,	Pigs_VIRES	PEDV_AJ1102/F12_MK584552.1	89.6	2.63e-41	125	125
1118582_aa_Viruses,,,Nidovirales,Coronaviridae,Alphacoronavirus,Porcine_epidemic_diarrhea_virus,	Pigs_VIRES	PEDV_LW/L_MK392335.1	98.82	0	678	678
1118583_aa_Viruses,,,Nidovirales,Coronaviridae,Alphacoronavirus,Porcine_epidemic_diarrhea_virus,	Pigs_VIRES	PEDV_AJ1102_JX188454.1	98.99	5.21e-100	198	198
1118584_aa_Viruses,,,Nidovirales,Coronaviridae,Alphacoronavirus,Porcine_epidemic_diarrhea_virus,	Pigs_VIRES	PEDV_AJ1102_JX188454.1	98.98	6.85e-99	201	196
1118585_aa_Viruses,,,Nidovirales,Coronaviridae,Alphacoronavirus,Porcine_epidemic_diarrhea_virus,	Pigs_VIRES	PEDV_LW/L_MK392335.1	99.451	8.14e-93	185	182
1118586_aa_Viruses,,,Nidovirales,Coronaviridae,Alphacoronavirus,Porcine_epidemic_diarrhea_virus,	Pigs_VIRES	PEDV_LW/L_MK392335.1	99.242	5.9e-65	212	132
1118590_aa_Viruses,,,Nidovirales,Coronaviridae,Alphacoronavirus,Porcine_epidemic_diarrhea_virus,	Pigs_VIRES	PEDV_AJ1102_JX188454.1	99.552	1.61e-115	223	223
1118591_aa_Viruses,,,Nidovirales,Coronaviridae,Alphacoronavirus,Porcine_epidemic_diarrhea_virus,	Pigs_VIRES	PEDV_LW/L_MK392335.1	96.023	6.43e-79	185	176
1118592_aa_Viruses,,,Nidovirales,Coronaviridae,Alphacoronavirus,Porcine_epidemic_diarrhea_virus,	Pigs_VIRES	PEDV_LW/L_MK392335.1	95.855	3.37e-87	209	193
1118593_aa_Viruses,,,Nidovirales,Coronaviridae,Alphacoronavirus,Porcine_epidemic_diarrhea_virus,	Pigs_VIRES	PEDV_LW/L_MK392335.1	98.165	1.08e-50	142	109
1118595_aa_Viruses,,,Nidovirales,Coronaviridae,Alphacoronavirus,Porcine_epidemic_diarrhea_virus,	Pigs_VIRES	PEDV_AJ1102_JX188454.1	98.945	0	379	379
1118596_aa_Viruses,,,Nidovirales,Coronaviridae,Alphacoronavirus,Porcine_epidemic_diarrhea_virus,	Pigs_VIRES	PEDV_AJ1102_JX188454.1	98.446	1.42e-95	193	193
1118597_aa_Viruses,,,Nidovirales,Coronaviridae,Alphacoronavirus,Porcine_epidemic_diarrhea_virus,	Pigs_VIRES	PEDV_AJ1102_JX188454.1	99.344	2.74e-159	305	305
1118598_aa_Viruses,,,Nidovirales,Coronaviridae,Alphacoronavirus,Porcine_epidemic_diarrhea_virus,	Pigs_VIRES	PEDV_AJ1102_JX188454.1	99.487	5.15e-100	196	195
1118599_aa_Viruses,,,Nidovirales,Coronaviridae,Alphacoronavirus,Porcine_epidemic_diarrhea_virus,	Pigs_VIRES	PEDV_AJ1102_JX188454.1	98.113	3.85e-76	184	159
1118600_aa_Viruses,,,Nidovirales,Coronaviridae,Alphacoronavirus,Porcine_epidemic_diarrhea_virus,	Pigs_VIRES	PEDV_AJ1102_JX188454.1	97.861	5.14e-90	193	187
1118601_aa_Viruses,,,Nidovirales,Coronaviridae,Alphacoronavirus,Porcine_epidemic_diarrhea_virus,	Pigs_VIRES	PEDV_LW/L_MK392335.1	96.842	2.63e-41	125	95
1118602_aa_Viruses,,,Nidovirales,Coronaviridae,Alphacoronavirus,Porcine_epidemic_diarrhea_virus,	Pigs_VIRES	PEDV_AJ1102_JX188454.1	99.153	2.41e-57	148	118
1118603_aa_Viruses,,,Nidovirales,Coronaviridae,Alphacoronavirus,Porcine_epidemic_diarrhea_virus,	Pigs_VIRES	PEDV_AJ1102_JX188454.1	98.942	5.1e-95	193	189
1118604_aa_Viruses,,,Nidovirales,Coronaviridae,Alphacoronavirus,Porcine_epidemic_diarrhea_virus,	Pigs_VIRES	PEDV_LW/L_MK392335.1	98.516	5e-172	337	337
1118606_aa_Viruses,,,Nidovirales,Coronaviridae,Alphacoronavirus,Porcine_epidemic_diarrhea_virus,	Pigs_VIRES	PEDV_LW/L_MK392335.1	96.175	2.3e-83	185	183
1118607_aa_Viruses,,,Nidovirales,Coronaviridae,Alphacoronavirus,Porcine_epidemic_diarrhea_virus,	Pigs_VIRES	PEDV_LW/L_MK392335.1	97.829	0	1401	1382
1118608_aa_Viruses,,,Nidovirales,Coronaviridae,Alphacoronavirus,Porcine_epidemic_diarrhea_virus,	Pigs_VIRES	PEDV_LW/L_MK392335.1	98.818	0	480	423
1118609_aa_Viruses,,,Nidovirales,Coronaviridae,Alphacoronavirus,Porcine_epidemic_diarrhea_virus,	Pigs_VIRES	PEDV_AJ1102_JX188454.1	96.509	0	499	487
1118613_aa_Viruses,,,Nidovirales,Coronaviridae,Alphacoronavirus,Porcine_epidemic_diarrhea_virus,	Pigs_VIRES	PEDV_LW/L_MK392335.1	98.235	8.46e-83	189	170
1118616_aa_Viruses,,,Nidovirales,Coronaviridae,Alphacoronavirus,Porcine_epidemic_diarrhea_virus,	Pigs_VIRES	PEDV_LW/L_MK392335.1	97.872	3.88e-91	189	188
1118617_aa_Viruses,,,Nidovirales,Coronaviridae,Alphacoronavirus,Porcine_epidemic_diarrhea_virus,	Pigs_VIRES	PEDV_LW/L_MK392335.1	98.352	1.83e-89	191	182
1118619_aa_Viruses,,,Nidovirales,Coronaviridae,Alphacoronavirus,Porcine_epidemic_diarrhea_virus,	Pigs_VIRES	PEDV_LW/L_MK392335.1	98.925	2.32e-93	189	186
1118620_aa_Viruses,,,Nidovirales,Coronaviridae,Alphacoronavirus,Porcine_epidemic_diarrhea_virus,	Pigs_VIRES	PEDV_AJ1102_JX188454.1	99.448	2.88e-92	181	181
1118621_aa_Viruses,,,Nidovirales,Coronaviridae,Alphacoronavirus,Porcine_epidemic_diarrhea_virus,	Pigs_VIRES	PEDV_LW/L_MK392335.1	98.919	8.14e-93	185	185
1118622_aa_Viruses,,,Nidovirales,Coronaviridae,Alphacoronavirus,Porcine_epidemic_diarrhea_virus,	Pigs_VIRES	PEDV_AJ1102_JX188454.1	98.485	3.8e-168	330	330
1118623_aa_Viruses,,,Nidovirales,Coronaviridae,Alphacoronavirus,Porcine_epidemic_diarrhea_virus,	Pigs_VIRES	PEDV_LW/L_MK392335.1	97.89	0	474	474
1118624_aa_Viruses,,,Nidovirales,Coronaviridae,Alphacoronavirus,Porcine_epidemic_diarrhea_virus,	Pigs_VIRES	PEDV_AJ1102/F12_MK584552.1	96.591	3.93e-81	189	176
1118625_aa_Viruses,,,Nidovirales,Coronaviridae,Alphacoronavirus,Porcine_epidemic_diarrhea_virus,	Pigs_VIRES	PEDV_AJ1102_JX188454.1	98.876	6.11e-89	178	178
1118626_aa_Viruses,,,Nidovirales,Coronaviridae,Alphacoronavirus,Porcine_epidemic_diarrhea_virus,	Pigs_VIRES	PEDV_LW/L_MK392335.1	99.145	0	357	351
1118627_aa_Viruses,,,Nidovirales,Coronaviridae,Alphacoronavirus,Porcine_epidemic_diarrhea_virus,	Pigs_VIRES	PEDV_AJ1102_JX188454.1	98.324	8e-88	180	179
1118628_aa_Viruses,,,Nidovirales,Coronaviridae,Alphacoronavirus,Porcine_epidemic_diarrhea_virus,	Pigs_VIRES	PEDV_AJ1102/F12_MK584552.1	99.468	3.94e-96	193	188
1118630_aa_Viruses,,,Nidovirales,Coronaviridae,Alphacoronavirus,Porcine_epidemic_diarrhea_virus,	Pigs_VIRES	PEDV_AJ1102_JX188454.1	97.143	2.81e-82	175	175
1118631_aa_Viruses,,,Nidovirales,Coronaviridae,Alphacoronavirus,Porcine_epidemic_diarrhea_virus,	Pigs_VIRES	PEDV_LW/L_MK392335.1	98.295	3.75e-86	181	176
1118633_aa_Viruses,,,Nidovirales,Coronaviridae,Alphacoronavirus,Porcine_epidemic_diarrhea_virus,	Pigs_VIRES	PEDV_AJ1102_JX188454.1	97.778	1.05e-86	184	180
1118634_aa_Viruses,,,Nidovirales,Coronaviridae,Alphacoronavirus,Porcine_epidemic_diarrhea_virus,	Pigs_VIRES	PEDV_AJ1102/F12_MK584552.1	98.866	0	1604	1588
1118635_aa_Viruses,,,Nidovirales,Coronaviridae,Alphacoronavirus,Porcine_epidemic_diarrhea_virus,	Pigs_VIRES	PEDV_LW/L_MK392335.1	97.633	1.31e-80	175	169
1118637_aa_Viruses,,,Nidovirales,Coronaviridae,Alphacoronavirus,Porcine_epidemic_diarrhea_virus,	Pigs_VIRES	PEDV_AJ1102_JX188454.1	99.444	1.05e-91	183	180
1118639_aa_Viruses,,,Nidovirales,Coronaviridae,Alphacoronavirus,Porcine_epidemic_diarrhea_virus,	Pigs_VIRES	PEDV_AJ1102_JX188454.1	98.701	9.36e-35	99	77
1118640_aa_Viruses,,,Nidovirales,Coronaviridae,Alphacoronavirus,Porcine_epidemic_diarrhea_virus,	Pigs_VIRES	PEDV_LW/L_MK392335.1	98.381	0	497	494
1118643_aa_Viruses,,,Nidovirales,Coronaviridae,Alphacoronavirus,Porcine_epidemic_diarrhea_virus,	Pigs_VIRES	PEDV_LW/L_MK392335.1	98.54	1.45e-65	190	137
1118644_aa_Viruses,,,Nidovirales,Coronaviridae,Alphacoronavirus,Porcine_epidemic_diarrhea_virus,	Pigs_VIRES	PEDV_LW/L_MK392335.1	100	7.01e-43	151	89
1118645_aa_Viruses,,,Nidovirales,Coronaviridae,Alphacoronavirus,Porcine_epidemic_diarrhea_virus,	Pigs_VIRES	PEDV_LW/L_MK392335.1	99.015	8.99e-103	205	203
1118646_aa_Viruses,,,Nidovirales,Coronaviridae,Alphacoronavirus,Porcine_epidemic_diarrhea_virus,	Pigs_VIRES	PEDV_LW/L_MK392335.1	96.907	4.08e-91	198	194
1118647_aa_Viruses,,,Nidovirales,Coronaviridae,Alphacoronavirus,Porcine_epidemic_diarrhea_virus,	Pigs_VIRES	PEDV_LW/L_MK392335.1	97.368	1.42e-90	192	190
1118648_aa_Viruses,,,Nidovirales,Coronaviridae,Alphacoronavirus,Porcine_epidemic_diarrhea_virus,	Pigs_VIRES	PEDV_LW/L_MK392335.1	98.71	3.27e-76	158	155
1118649_aa_Viruses,,,Nidovirales,Coronaviridae,Alphacoronavirus,Porcine_epidemic_diarrhea_virus,	Pigs_VIRES	PEDV_LW/L_MK392335.1	99.333	5.04e-75	186	150
1118650_aa_Viruses,,,Nidovirales,Coronaviridae,Alphacoronavirus,Porcine_epidemic_diarrhea_virus,	Pigs_VIRES	PEDV_AJ1102_JX188454.1	89.583	2.8e-47	167	144
1118651_aa_Viruses,,,Nidovirales,Coronaviridae,Alphacoronavirus,Porcine_epidemic_diarrhea_virus,	Pigs_VIRES	PEDV_LW/L_MK392335.1	99.468	3.9e-96	191	188
1118652_aa_Viruses,,,Nidovirales,Coronaviridae,Alphacoronavirus,Porcine_epidemic_diarrhea_virus,	Pigs_VIRES	PEDV_LW/L_MK392335.1	99.107	6.26e-54	174	112
1118653_aa_Viruses,,,Nidovirales,Coronaviridae,Alphacoronavirus,Porcine_epidemic_diarrhea_virus,	Pigs_VIRES	PEDV_LW/L_MK392335.1	94.444	1.35e-43	110	108
1118654_aa_Viruses,,,Nidovirales,Coronaviridae,Alphacoronavirus,Porcine_epidemic_diarrhea_virus,	Pigs_VIRES	PEDV_AJ1102_JX188454.1	98.246	2.17e-83	175	171
1118655_aa_Viruses,,,Nidovirales,Coronaviridae,Alphacoronavirus,Porcine_epidemic_diarrhea_virus,	Pigs_VIRES	PEDV_LW/L_MK392335.1	97.087	1.42e-45	180	103
1118659_aa_Viruses,,,Nidovirales,Coronaviridae,Alphacoronavirus,Porcine_epidemic_diarrhea_virus,	Pigs_VIRES	PEDV_LW/L_MK392335.1	93.407	1.78e-74	182	182
1118660_aa_Viruses,,,Nidovirales,Coronaviridae,Alphacoronavirus,Porcine_epidemic_diarrhea_virus,	Pigs_VIRES	PEDV_LW/L_MK392335.1	97.17	2.78e-47	166	106
1118661_aa_Viruses,,,Nidovirales,Coronaviridae,Alphacoronavirus,Porcine_epidemic_diarrhea_virus,	Pigs_VIRES	PEDV_AJ1102/F12_MK584552.1	98.305	1.04e-86	180	177
1118662_aa_Viruses,,,Nidovirales,Coronaviridae,Alphacoronavirus,Porcine_epidemic_diarrhea_virus,	Pigs_VIRES	PEDV_LW/L_MK392335.1	99	2.92e-47	173	100
1118664_aa_Viruses,,,Nidovirales,Coronaviridae,Alphacoronavirus,Porcine_epidemic_diarrhea_virus,	Pigs_VIRES	PEDV_AJ1102_JX188454.1	97.849	4.93e-90	186	186
1118665_aa_Viruses,,,Nidovirales,Coronaviridae,Alphacoronavirus,Porcine_epidemic_diarrhea_virus,	Pigs_VIRES	PEDV_AJ1102_JX188454.1	99.429	6.26e-89	182	175
1118666_aa_Viruses,,,Nidovirales,Coronaviridae,Alphacoronavirus,Porcine_epidemic_diarrhea_virus,	Pigs_VIRES	PEDV_LW/L_MK392335.1	99.138	3.93e-56	182	116
1118667_aa_Viruses,,,Nidovirales,Coronaviridae,Alphacoronavirus,Porcine_epidemic_diarrhea_virus,	Pigs_VIRES	PEDV_AJ1102_JX188454.1	96.257	1.4e-85	188	187
1118668_aa_Viruses,,,Nidovirales,Coronaviridae,Alphacoronavirus,Porcine_epidemic_diarrhea_virus,	Pigs_VIRES	PEDV_LW/L_MK392335.1	98.953	3.9e-96	191	191
1118669_aa_Viruses,,,Nidovirales,Coronaviridae,Alphacoronavirus,Porcine_epidemic_diarrhea_virus,	Pigs_VIRES	PEDV_AJ1102_JX188454.1	97.006	7.67e-78	171	167
1118670_aa_Viruses,,,Nidovirales,Coronaviridae,Alphacoronavirus,Porcine_epidemic_diarrhea_virus,	Pigs_VIRES	PEDV_LW/L_MK392335.1	91.743	1.36e-38	110	109
1118671_aa_Viruses,,,Nidovirales,Coronaviridae,Alphacoronavirus,Porcine_epidemic_diarrhea_virus,	Pigs_VIRES	PEDV_LW/L_MK392335.1	98.83	4.58e-85	172	171
1118672_aa_Viruses,,,Nidovirales,Coronaviridae,Alphacoronavirus,Porcine_epidemic_diarrhea_virus,	Pigs_VIRES	PEDV_LW/L_MK392335.1	97.802	8.49e-88	191	182
1118673_aa_Viruses,,,Nidovirales,Coronaviridae,Alphacoronavirus,Porcine_epidemic_diarrhea_virus,	Pigs_VIRES	PEDV_AJ1102/F12_MK584552.1	98.333	2.31e-88	187	180
1118674_aa_Viruses,,,Nidovirales,Coronaviridae,Alphacoronavirus,Porcine_epidemic_diarrhea_virus,	Pigs_VIRES	PEDV_LW/L_MK392335.1	96.111	1.06e-81	182	180
1118675_aa_Viruses,,,Nidovirales,Coronaviridae,Alphacoronavirus,Porcine_epidemic_diarrhea_virus,	Pigs_VIRES	PEDV_AJ1102_JX188454.1	96.748	1.26e-54	131	123
1118677_aa_Viruses,,,Nidovirales,Coronaviridae,Alphacoronavirus,Porcine_epidemic_diarrhea_virus,	Pigs_VIRES	PEDV_LW/L_MK392335.1	100	1.27e-39	129	83
1118678_aa_Viruses,,,Nidovirales,Coronaviridae,Alphacoronavirus,Porcine_epidemic_diarrhea_virus,	Pigs_VIRES	PEDV_LW/L_MK392335.1	94.631	2.95e-62	178	149
1118680_aa_Viruses,,,Nidovirales,Coronaviridae,Alphacoronavirus,Porcine_epidemic_diarrhea_virus,	Pigs_VIRES	PEDV_LW/L_MK392335.1	96.396	1.63e-48	130	111
1118681_aa_Viruses,,,Nidovirales,Coronaviridae,Alphacoronavirus,Porcine_epidemic_diarrhea_virus,	Pigs_VIRES	PEDV_LW/L_MK392335.1	98.454	3.96e-96	194	194
1118682_aa_Viruses,,,Nidovirales,Coronaviridae,Alphacoronavirus,Porcine_epidemic_diarrhea_virus,	Pigs_VIRES	PEDV_LW/L_MK392335.1	98.148	3.85e-50	141	108
1118684_aa_Viruses,,,Nidovirales,Coronaviridae,Alphacoronavirus,Porcine_epidemic_diarrhea_virus,	Pigs_VIRES	PEDV_LW/L_MK392335.1	96.552	2.95e-51	140	116
1118686_aa_Viruses,,,Nidovirales,Coronaviridae,Alphacoronavirus,Porcine_epidemic_diarrhea_virus,	Pigs_VIRES	PEDV_AJ1102_JX188454.1	96.774	3.82e-55	141	124
1118687_aa_Viruses,,,Nidovirales,Coronaviridae,Alphacoronavirus,Porcine_epidemic_diarrhea_virus,	Pigs_VIRES	PEDV_AJ1102_JX188454.1	98.496	6.88e-64	193	133
1118688_aa_Viruses,,,Nidovirales,Coronaviridae,Alphacoronavirus,Porcine_epidemic_diarrhea_virus,	Pigs_VIRES	PEDV_AJ1102_JX188454.1	99.274	0	551	551
1118689_aa_Viruses,,,Nidovirales,Coronaviridae,Alphacoronavirus,Porcine_epidemic_diarrhea_virus,	Pigs_VIRES	PEDV_AJ1102_JX188454.1	89.266	9.07e-58	195	177
1118690_aa_Viruses,,,Nidovirales,Coronaviridae,Alphacoronavirus,Porcine_epidemic_diarrhea_virus,	Pigs_VIRES	PEDV_AJ1102_JX188454.1	98.113	5.46e-49	153	106
512881_aa_Viruses,,,,Flaviviridae,Pestivirus,Pestivirus_B,Bovine_viral_diarrhea_virus_2	Pigs_VIRES	CSFV_HCLV_Z46258	96.914	1.55e-74	161	162
512887_aa_Viruses,,,,Flaviviridae,Pestivirus,Pestivirus_C,Classical_swine_fever_virus	Pigs_VIRES	CSFV_HCLV_Z46258	98.02	6.89e-99	202	202
512890_aa_Viruses,,,,Flaviviridae,Pestivirus,Pestivirus_C,Classical_swine_fever_virus	Pigs_VIRES	CSFV_HCLV_Z46258	99.441	3.77e-91	184	179
512891_aa_Viruses,,,,Flaviviridae,Pestivirus,Pestivirus_C,Classical_swine_fever_virus	Pigs_VIRES	CSFV_HCLV_Z46258	97.479	5.78e-54	162	119
512892_aa_Viruses,,,,Flaviviridae,Pestivirus,Pestivirus_C,Classical_swine_fever_virus	Pigs_VIRES	CSFV_HCLV_Z46258	98.895	1.34e-90	181	181
512893_aa_Viruses,,,,Flaviviridae,Pestivirus,Pestivirus_C,Classical_swine_fever_virus	Pigs_VIRES	CSFV_HCLV_Z46258	99.367	1.61e-79	167	158
512894_aa_Viruses,,,,Flaviviridae,Pestivirus,Pestivirus_C,Classical_swine_fever_virus	Pigs_VIRES	CSFV_HCLV_Z46258	99.281	0	440	417
512895_aa_Viruses,,,,Flaviviridae,Pestivirus,Pestivirus_C,Classical_swine_fever_virus	Pigs_VIRES	CSFV_HCLV_Z46258	99.286	1.63e-69	167	140
512896_aa_Viruses,,,,Flaviviridae,Pestivirus,Pestivirus_C,Classical_swine_fever_virus	Pigs_VIRES	CSFV_HCLV_Z46258	98.81	1.51e-38	120	84
512897_aa_Viruses,,,,Flaviviridae,Pestivirus,Pestivirus_C,Classical_swine_fever_virus	Pigs_VIRES	CSFV_HCLV_Z46258	99.425	2.27e-88	183	174
512900_aa_Viruses,,,,Flaviviridae,Pestivirus,Pestivirus_C,Classical_swine_fever_virus	Pigs_VIRES	CSFV_HCLV_Z46258	100	8.28e-57	142	114
512901_aa_Viruses,,,,Flaviviridae,Pestivirus,Pestivirus_C,Classical_swine_fever_virus	Pigs_VIRES	CSFV_HCLV_Z46258	97.17	6.25e-47	110	106
512903_aa_Viruses,,,,Flaviviridae,Pestivirus,Pestivirus_C,Classical_swine_fever_virus	Pigs_VIRES	CSFV_HCLV_Z46258	96.739	5.08e-85	190	184
512905_aa_Viruses,,,,Flaviviridae,Pestivirus,Pestivirus_C,Classical_swine_fever_virus	Pigs_VIRES	CSFV_HCLV_Z46258	98.851	3.15e-40	117	87
512906_aa_Viruses,,,,Flaviviridae,Pestivirus,Pestivirus_C,Classical_swine_fever_virus	Pigs_VIRES	CSFV_HCLV_Z46258	98.02	2.85e-46	135	101
512907_aa_Viruses,,,,Flaviviridae,Pestivirus,Pestivirus_C,Classical_swine_fever_virus	Pigs_VIRES	CSFV_HCLV_Z46258	86.559	5.18e-55	186	186
512908_aa_Viruses,,,,Flaviviridae,Pestivirus,Pestivirus_C,Classical_swine_fever_virus	Pigs_VIRES	CSFV_HCLV_Z46258	97.98	1.55e-44	155	99
512910_aa_Viruses,,,,Flaviviridae,Pestivirus,Pestivirus_C,Classical_swine_fever_virus	Pigs_VIRES	CSFV_HCLV_Z46258	98.113	6.75e-49	186	106
512911_aa_Viruses,,,,Flaviviridae,Pestivirus,Pestivirus_C,Classical_swine_fever_virus	Pigs_VIRES	CSFV_HCLV_Z46258	97.248	6.55e-49	180	109
521503_aa_Viruses,,,Herpesvirales,Herpesviridae,Varicellovirus,Suid_alphaherpesvirus_1,	Pigs_VIRES	PRV_Bartha_JF797217	100	3.76e-96	185	185
CSFV_VIRES_GZ04_C1	Farm-level contigs	CSFV_HCLV_Z46258	99.339	0	605	605
CSFV_VIRES_NM01_C1	Farm-level contigs	CSFV_HCLV_Z46258	99.452	0	365	365
CSFV_VIRES_NX01_C1	Farm-level contigs	CSFV_HCLV_Z46258	99.362	0	627	627
CSFV_VIRES_NX02_C1	Farm-level contigs	CSFV_HCLV_Z46258	99.081	0	653	653
PEDV_VIRES_GX04_C1	Farm-level contigs	PEDV_LW/L_MK392335.1	98.268	2.38e-114	252	231
PEDV_VIRES_HLJ01_C1	Farm-level contigs	PEDV_AJ1102/F12_MK584552.1	98.268	0	462	462
PEDV_VIRES_HLJ01_C10	Farm-level contigs	PEDV_LW/L_MK392335.1	98.755	0	723	723
PEDV_VIRES_HLJ01_C11	Farm-level contigs	PEDV_AJ1102/F12_MK584552.1	98.857	0	525	525
PEDV_VIRES_HLJ01_C12	Farm-level contigs	PEDV_AJ1102_JX188454.1	97.546	0	1141	1141
PEDV_VIRES_HLJ01_C13	Farm-level contigs	PEDV_AJ1102_JX188454.1	97.895	0	475	475
PEDV_VIRES_HLJ01_C14	Farm-level contigs	PEDV_LW/L_MK392335.1	98.841	3.93e-178	345	345
PEDV_VIRES_HLJ01_C2	Farm-level contigs	PEDV_LW/L_MK392335.1	97.935	0	1016	1017
PEDV_VIRES_HLJ01_C3	Farm-level contigs	PEDV_LW/L_MK392335.1	98.296	0	587	587
PEDV_VIRES_HLJ01_C4	Farm-level contigs	PEDV_LW/L_MK392335.1	98.473	4.04e-132	262	262
PEDV_VIRES_HLJ01_C5	Farm-level contigs	PEDV_LW/L_MK392335.1	99.705	8.29e-180	339	339
PEDV_VIRES_HLJ01_C6	Farm-level contigs	PEDV_LW/L_MK392335.1	99.054	0	441	423
PEDV_VIRES_HLJ01_C7	Farm-level contigs	PEDV_LW/L_MK392335.1	99.755	0	408	408
PEDV_VIRES_HLJ01_C8	Farm-level contigs	PEDV_AJ1102_JX188454.1	98.328	5.86e-151	299	299
PEDV_VIRES_HLJ01_C9	Farm-level contigs	PEDV_LW/L_MK392335.1	97.8	0	409	409
PRRSV_VIRES_AH01_C1	Farm-level contigs	PRRSV_JXA1-P80_FJ548853.1	99.232	0	1562	1562
PRRSV_VIRES_AH01_C2	Farm-level contigs	PRRSV_JXA1-P80_FJ548853.1	97.127	0	557	557
PRRSV_VIRES_AH01_C3	Farm-level contigs	PRRSV_JXA1-P80_FJ548853.1	99.878	0	818	818
PRRSV_VIRES_AH01_C4	Farm-level contigs	PRRSV_JXA1-P80_FJ548853.1	96.058	0	1040	1040
PRRSV_VIRES_AH01_C5	Farm-level contigs	PRRSV_HUN4_EF635006.1	95.116	0	2454	2457
PRRSV_VIRES_FJ01_C1	Farm-level contigs	PRRSV_JXA1-P80_FJ548853.1	94.637	6.32e-141	317	317
PRRSV_VIRES_FJ01_C2	Farm-level contigs	PRRSV_GD_EU825724.1	94.192	9.91e-175	399	396
PRRSV_VIRES_HeB01_C1	Farm-level contigs	PRRSV_HUN4_EF635006.1	97.099	0	1034	1034
PRRSV_VIRES_HeB01_C2	Farm-level contigs	PRRSV_HUN4_EF635006.1	99.059	0	425	425
PRRSV_VIRES_HeB01_C3	Farm-level contigs	PRRSV_HUN4_EF635006.1	99.232	0	521	521
PRRSV_VIRES_HeB01_C4	Farm-level contigs	PRRSV_GD_EU825724.1	95.951	0	889	889
PRRSV_VIRES_HeB01_C5	Farm-level contigs	PRRSV_HUN4_EF635006.1	97.088	0	1819	1820
PRRSV_VIRES_HeB01_C6	Farm-level contigs	PRRSV_HUN4_EF635006.1	99.527	0	1268	1268
PRRSV_VIRES_HuN01_C1	Farm-level contigs	PRRSV_JXA1-P80_FJ548853.1	99.332	0	449	449
PRRSV_VIRES_NM01_C1	Farm-level contigs	PRRSV_CH-1R_EU807840.1	84.638	2.07e-96	348	345
PRRSV_VIRES_NM01_C2	Farm-level contigs	PRRSV_CH-1R_EU807840.1	89.734	2.57e-94	263	263
PRRSV_VIRES_NM01_C3	Farm-level contigs	PRRSV_CH-1a_AY032626.1	85.605	0	2355	2355
PRRSV_VIRES_NM01_C4	Farm-level contigs	PRRSV_CH-1R_EU807840.1	83.634	0	769	776
PRRSV_VIRES_SX01_C1	Farm-level contigs	PRRSV_JXA1-P80_FJ548853.1	98.889	0	450	450
PRRSV_VIRES_SX02_C1	Farm-level contigs	PRRSV_HUN4_EF635006.1	98.244	0	1283	1025
PRRSV_VIRES_SX02_C2	Farm-level contigs	PRRSV_JXA1-P80_FJ548853.1	99.675	1.31e-162	314	308
PRRSV_VIRES_SX02_C3	Farm-level contigs	PRRSV_JXA1-P80_FJ548853.1	98.78	6.37e-125	246	246
PRRSV_VIRES_TJ01_C1	Farm-level contigs	PRRSV_CH-1R_EU807840.1	84.416	7.31e-127	457	462
TGEV_VIRES_HuN01_C1	Farm-level contigs	TGEV_WH-1_HQ462571.1	95.488	0	820	820
TGEV_VIRES_HuN01_C2	Farm-level contigs	TGEV_WH-1_HQ462571.1	98.065	2.17e-155	310	310
TGEV_VIRES_HuN01_C3	Farm-level contigs	TGEV_WH-1_HQ462571.1	96.782	0	435	435
*: Sequence originating from vaccine is in bold italic.
